# Supplementary material for: Evidence for sequence biases associated with patterns of histone methylation
Source: BMC Genomics. 2012 Aug 2;13:367. doi: 10.1186/1471-2164-13-367 (PMC3532361; doi:10.1186/1471-2164-13-367)
Supplement: Additional file 1 — Table S1. Summary of selected regions enriched/depletedfor histone marks from human CD4+T-cells. [file 1471-2164-13-367-S1.xls]

## Sheet: Sheet1
Table S1. Summary of selected regions enriched/depleted for histone marks from human CD4+ T-cells
TSS: +/-2kb surrounding transcription start sites
Non-genic: genomic regions of 1.5-10kb in length that are free of repetitive elements and not within 100kb of known genes
For example, for H2A.Z within a 4kb region surrounding a gene's transcription start site,
enriched genes have more than 18 sequence tags, while depleted genes has only 3 or less
TSS	Histone	Tags(million)	Criteria for selection (#tag)
	Barski et al. 2007		Enriched(>)	Depleted(<=)	Enriched genes	Depleted genes	Total genes
	H2BK5me1	8.9	21	5	9200	3312	19812
	H3K27me1	9.7	22	5	7976	4265	19812
	H3K27me2	7	17	3	1613	2904	19812
	H3K27me3	12.4	27	8	3194	11259	19812
	H3K36me1	8.1	19	4	5295	1235	19812
	H3K36me3	13.6	29	9	1121	5932	19812
	H3K4me1	11.3	25	7	13078	3051	19812
	H3K4me2	15.5	32	11	10593	6211	19812
	H3K4me3	10.1	23	6	14499	1160	19812
	H3K79me1	10	23	6	2929	1182	19812
	H3K79me3	8.2	19	4	6115	1528	19812
	H3K9me1	9.4	21	5	13241	2252	19812
	H3K9me2	9.8	22	5	541	6848	19812
	H3K9me3	6.3	16	2	734	8737	19812
	H3R2me1	9.6	22	5	4674	1186	19812
	H3R2me2	6.5	16	3	1030	1573	19812
	H4K20me1	11	24	7	10164	5449	19812
	H4K20me3	5.7	15	2	642	4418	19812
	H4R3me2	7.4	18	3	755	1478	19812
Non-genic	Histone	Tags(million)	Criteria for selection (#tag)
	Barski et al. 2007		Enriched(>)	Depleted(<=)	Enriched regions	Depleted regions	Total regions
	H2BK5me1	8.9			351	31374	43049
	H3K27me1	9.7			2684	12099	43049
	H3K27me2	7			13122	7398	43049
	H3K27me3	12.4			3157	19448	43049
	H3K36me1	8.1			4820	10786	43049
	H3K36me3	13.6			597	24756	43049
	H3K4me1	11.3			775	36529	43049
	H3K4me2	15.5			217	41951	43049
	H3K4me3	10.1			2776	13683	43049
	H3K79me1	10			4289	10730	43049
	H3K79me3	8.2			3790	17536	43049
	H3K9me1	9.4			698	28703	43049
	H3K9me2	9.8			14810	5874	43049
	H3K9me3	6.3			13041	4802	43049
	H3R2me1	9.6			2689	12881	43049
	H3R2me2	6.5			4016	9368	43049
	H4K20me1	11			152	40974	43049
	H4K20me3	5.7			3043	9647	43049
	H4R3me2	7.4			4648	8913	43049
