# Supplementary material for: Evidence for sequence biases associated with patterns of histone methylation
Source: BMC Genomics. 2012 Aug 2;13:367. doi: 10.1186/1471-2164-13-367 (PMC3532361; doi:10.1186/1471-2164-13-367)
Supplement: Additional file 2 — Table S2. Number of samples used for SVM training/testing in human T-cells. [file 1471-2164-13-367-S2.xls]

## Sheet: Sheet1
Table S2. Number of samples used for SVM training/testing in human T-cells
TSS	Histone	Train (50%) + Test (50%)a			Non-genic	Histone	Train (50%) + Test (50%)
		Enriched	Depleted				Enriched	Depleted
	H2BK5me1	1000	1000			H2BK5me1	351	351
	H3K27me1	1000	1000			H3K27me1	1000	1000
	H3K27me2	1000	1000			H3K27me2	1000	1000
	H3K27me3	1000	1000			H3K27me3	1000	1000
	H3K36me1	1000	1000			H3K36me1	1000	1000
	H3K36me3	1000	1000			H3K36me3	597	597
	H3K4me1	1000	1000			H3K4me1	775	775
	H3K4me2	1000	1000			H3K4me2	217	217
	H3K4me3	1000	1000			H3K4me3	1000	1000
	H3K79me1	1000	1000			H3K79me1	1000	1000
	H3K79me3	1000	1000			H3K79me3	1000	1000
	H3K9me1	1000	1000			H3K9me1	698	698
	H3K9me2	541	541			H3K9me2	1000	1000
	H3K9me3	734	734			H3K9me3	1000	1000
	H3R2me1	1000	1000			H3R2me1	1000	1000
	H3R2me2	1000	1000			H3R2me2	1000	1000
	H4K20me1	1000	1000			H4K20me1	152	152
	H4K20me3	642	642			H4K20me3	1000	1000
	H4R3me2	755	755			H4R3me2	1000	1000
a For each histone mark, equal number of enriched and depleted regions are used to form a dataset.
50% of each dataset are used for training/validating and the rest 50% for testing for SVM classification.
