# Supplementary material for: Evidence for sequence biases associated with patterns of histone methylation
Source: BMC Genomics. 2012 Aug 2;13:367. doi: 10.1186/1471-2164-13-367 (PMC3532361; doi:10.1186/1471-2164-13-367)
Supplement: Additional file 3 — Table S3. SVM classification for histone marks in human T-cells. [file 1471-2164-13-367-S3.xls]

## Sheet: SVM
Table S3. SVM classification for histone marks in human T-cells
TSS	Histone mark	Cross-validation			Testing					Further Validation
		CVa	CV_TPb	CV_FPc	Overall	TPd	p-valuef (TP)	FPe	p-value (FP)	Overall	TP	FP
	H3K27me2	85.4223	89.7562	18.9115	85.24	89.3494	4.47271e-14	18.8953	4.49986e-12	83.3929	89.7227	18.645
	H3K9me2	85.2172	87.6375	17.2031	84.8429	88.1342	8.52648e-14	18.4746	4.04736e-16	81.9724	NA	18.0276
	H3K4me1	82.9273	86.2716	20.4169	82.82	86.2643	1.88445e-12	20.602	5.83176e-11	85.6465	86.5541	19.6977
	H2BK5me1	81.7613	87.2905	23.7679	81.2	87.2644	1.25828e-11	24.8478	1.78741e-08	82.8196	84.5366	23.2699
	H3K4me2	81.3116	84.4855	21.8623	81.08	84.1859	3.31636e-12	21.9989	8.02315e-12	81.2821	82.2475	20.4951
	H3K9me1	81.9438	83.6297	19.742	81.0667	82.0831	1.37431e-10	19.931	5.96532e-11	83.5544	84.1271	22.0447
	H4K20me1	81.7269	85.2459	21.7921	80.9667	83.968	2.37415e-12	21.9877	1.72182e-10	83.5745	86.2287	21.8926
	H3K9me3	81.0231	81.8806	19.8345	80.003	81.4136	1.7656e-12	21.3942	6.03059e-10	77.6334	NA	22.3666
	H3K4me3	80.2357	81.1337	20.6623	79.41	80.8657	6.38571e-13	22.0474	1.44805e-09	78.7979	78.7392	16.25
	H3K36me1	76.1749	78.73	26.3801	78.4333	80.8477	8.88761e-11	23.9407	5.02563e-10	78.9845	79.4179	28.9362
	H3K79me1	76.5924	75.7136	22.5288	77.5667	77.6188	3.28861e-08	22.4103	1.07262e-09	77.0251	76.7755	20.3297
	H3K79me3	77.6693	74.6071	19.2684	76.9889	73.8883	3.36775e-10	19.793	3.52811e-10	76.7677	76.4223	19.8864
	H4R3me2	75.0533	75.7152	25.6086	76.5033	76.1494	9.38394e-11	23.1011	3.30324e-13	73.5823	NA	26.4177
	H3R2me1	75.7673	76.9215	25.387	75.76	77.6806	2.03633e-10	26.0888	2.24638e-10	76.2953	76.4017	25.8065
	H3K27me3	75.8323	78.1899	26.5253	75.1111	77.9566	2.01187e-09	27.6042	4.81796e-08	73.8858	77.484	26.8837
	H3K27me1	72.2778	71.8559	27.3003	72.5	73.3932	2.00851e-09	28.369	2.97545e-09	71.9949	71.789	27.5651
	H3K36me3	70.917	72.8702	31.0361	70.25	72.5914	5.91456e-08	32.0241	1.33986e-07	63.586	66.9421	36.4964
	H3R2me2	70.6869	70.1112	28.7374	70.07	68.9287	4.38445e-08	28.7535	7.84119e-10	72.3051	63.3333	27.2251
	H4K20me3	65.9134	63.4863	31.6595	65.2336	64.4186	1.26942e-05	33.7606	3.26473e-06	73.8083	NA	26.1917
Non-genic	Histone mark	Cross-validation			Testing					Further Validation
		CV	CV_TP	CV_FP	Overall	TP	p-value (TP)	FP	p-value (FP)	Overall	TP	FP
	H2BK5me1	87.4585	81.9586	7.04162	87.6316	80.3534	1.18035e-08	4.6746	1.67522e-12	91.7444	77.3869	8.1641
	H3K79me3	86.4067	88.6064	15.7929	85.64	87.266	1.27122e-14	15.9462	3.53077e-14	84.2492	87.7778	16.3462
	H3K9me1	79.0742	75.9538	17.8055	79.7369	75.4338	1.41725e-09	15.8707	2.1211e-10	82.3212	75.0916	17.5405
	H3K9me3	78.6062	93.7515	36.5391	79.7369	93.5794	1.15985e-12	34.956	5.30741e-06	80.3752	86.8725	37.6344
	H3R2me1	77.9087	76.9628	21.1454	79.2763	78.3264	5.21145e-09	19.511	2.85204e-11	78.3964	68.3879	19.6088
	H4K20me1	79.9376	70.3775	10.5024	79.2105	70.5181	4.06257e-06	12.0175	1.43203e-09	90.1769		9.8231
	H3K4me2	78.9425	77.3394	19.4545	77.2369	76.9895	5.20936e-07	22.2165	1.61151e-08	78.2438	86.1538	21.7685
	H3K36me3	77.6968	73.1367	17.7432	76.25	71.2887	6.26467e-09	18.2926	1.63807e-08	78.8215	81.1236	21.2201
	H3K4me1	75.1024	68.3247	18.12	75.1974	68.0199	2.70393e-07	17.4615	3.44072e-09	85.5432	73.9968	14.259
	H3K27me3	75.5699	75.9923	24.8525	74.5395	76.1648	2.45966e-08	27.0914	4.05102e-08	78.7498	76.0399	20.8282
	H3K4me3	73.5666	72.5032	25.37	73.4868	75.1656	2.78644e-07	27.8705	1.707e-06	72.3924	77.2104	28.5419
	H3K36me1	69.6023	67.0639	27.8592	67.829	66.2104	0.000668862	30.3036	6.28164e-06	72.0821	72.4722	28.0891
	H3K27me2	57.5771	56.245	41.0908	58.9912	57.8601	0.0628124	38.8407	0.0174385	60.1454	61.4264	42.1474
	H3K9me2	58.7191	80.3868	62.9486	57.4342	80.1258	0.000321866	64.3768	0.0151341	75.7066	97.1961	79.3429
	H4K20me3	55.4402	35.8621	24.9818	53.0921	35.3382	0.0130276	28.2493	0.0064405	72.0491	11.6915	9.5735
	H3R2me2	53.7386	58.2712	50.794	52.5	60.3624	0.038274	53.7347	0.51905	57.0107	54.1667	41.7969
	H4R3me2	54.0695	66.2733	58.1342	51.0526	61.2331	0.242685	57.3271	0.449289	61.3864	46.5747	31.0124
	H3K79me1	54.4186	50.6284	41.7912	50.4605	47.6645	0.794088	44.6864	0.595586	65.4638	35.2188	22.7075
	H3K27me1	50.6115	63.9549	62.7318	47.171	63.5995	0.244225	66.2515	0.1573	54.3771	52.3904	45.2018
aCV: 10-fold Cross Validation accuracy.
bCV_TP: Cross Validation rate for True positive (or enriched region) prediction
cCV_FP: Cross Validation rate for false positive prediction
dTF: True positive (predict enriched region enriched) rate
eFP: False positive(predict depleted region as enriched) rate
fp-value: Student t-test p-values based on normal null-distribution (mean rate=50%)
