# Supplementary material for: Evidence for sequence biases associated with patterns of histone methylation
Source: BMC Genomics. 2012 Aug 2;13:367. doi: 10.1186/1471-2164-13-367 (PMC3532361; doi:10.1186/1471-2164-13-367)
Supplement: Additional file 5 — Table S4. Predictions between epignetic marks using SVM models with high cross-validation accuracy(>75%). [file 1471-2164-13-367-S5.xls]

## Sheet: Sheet1
Table S4. Predictions between epigenetic marks using SVM models with high cross-validation accuracy (>75%)
	TSS		Histone marks used for prediction
		CV	H2BK5me1	H3K27me2	H3K27me3	H3K36me1	H3K4me1	H3K4me2	H3K4me3	H3K79me1	H3K79me3	H3K9me1	H3K9me2	H3K9me3	H3R2me1	H4K20me1	H4R3me2
	H2BK5me1	81.8	85.55	27.6	43.6	68.7	81.85	74.85	75.05	72.7	71.35	79.75	24.5841	30.9946	69.2	81.05	52.9801
	H3K27me2	86.6	29.8	88.1	57.7	45.6	24.8	26.45	34.55	41.85	42.95	29.8	72.6433	53.406	48.55	25.45	65.0993
	H3K27me3	76.8087	39.3	68.45	80.7	46.4	40.55	36.1	49.25	49.4	63.5	42.8	59.427	62.6703	52.95	39.1	67.8808
	H3K36me1	77.2055	73.85	49.45	50.85	81.95	73.55	70.35	74.7	75.55	70.85	75.45	44.732	41.6213	74.3	67.4	63.1788
	H3K4me1	82.7518	81.8	18.5	45.15	66.65	84.1	78.05	76.75	69.7	70.25	80.65	26.2477	39.8501	64.9	81.05	47.1523
	H3K4me2	81.6077	78.95	19.65	39.25	67.8	80.55	85.5	75.1	66.7	64.9	79.05	33.6414	40.4632	60.45	79.4	40.3311
	H3K4me3	79.7099	78.3	23.4	49.25	72.4	82.05	79.45	84.85	74.45	72.95	82.1	33.2717	45.2997	67.55	79.1	47.2848
	H3K79me1	76.4766	76.4	42.6	54.25	75.25	78.35	68.35	76.6	82.35	77.7	77.65	33.4566	41.485	75.6	73.9	64.6358
	H3K79me3	80.1097	70.75	44.7	60.9	67.15	73.85	63.4	73.25	75.2	82.35	73.3	31.4233	44.2098	73.65	70.7	66.9536
	H3K9me1	80.9908	81.35	22.9	47.05	71.05	83.85	78.95	79.55	73.6	71.3	85.5	31.2384	39.1008	67.95	80.4	47.2185
	H3K9me2	85.5142	28.65	68.65	51.65	49.7	27.55	39.95	40.3	42.65	34.25	32.25	87.8004	73.7057	39.45	28.25	48.8079
	H3K9me3	80.7468	30.25	55.3	59.6	48	33.85	43.25	47.75	46.75	44.15	37.5	79.5749	84.4687	40.95	34.55	45.894
	H3R2me1	77.0004	73.8	53.85	56.2	72.7	74.2	60.95	73.05	76.75	78.1	72.75	35.8595	37.9428	81.75	67.75	71.5894
	H4K20me1	81.7069	80.4	17.8	44.4	63.55	82.3	76.75	73.4	67.95	68.8	78.9	23.8447	35.9673	62.45	83	46.0927
	H4R3me2	76.4936	56	70.25	63.9	58.05	55.3	43.9	54.7	62.7	66.9	54.3	45.841	40.1226	69.35	51.05	82.9801
	Nongenic		Histones marks used for prediction
		CV	H2BK5me1	H3K27me3	H3K36me3	H3K4me1	H3K4me2	H3K4me3	H3K79me3	H3K9me1	H3K9me3	H3R2me1	H4K20me1
Marks used to train models	H2BK5me1	88.1579	88.8158	63.8158	68.0921	71.7105	72.0395	62.5	77.05	76.3158	27.6316	75.9868	80.2632
	H3K27me3	75.6579	83.8816	84.8684	78.2895	73.6842	75.3289	72.6974	85.5	80.5921	22.6974	77.3026	77.9605
	H3K36me3	77.9605	86.1842	76.6447	88.8158	74.6711	78.2895	73.0263	86.15	80.5921	22.6974	76.9737	78.2895
	H3K4me1	75.3289	88.4868	69.7368	76.9737	76.9737	78.2895	69.7368	84.8	79.6053	23.0263	79.6053	80.2632
	H3K4me2	79.6053	88.4868	71.3816	71.7105	75.9868	88.8158	68.75	82.7	83.2237	23.3553	76.6447	80.2632
	H3K4me3	75.6579	83.2237	75.9868	78.2895	75.3289	77.9605	81.25	85.9	80.5921	21.0526	75	76.3158
	H3K79me3	86.7789	86.1842	73.0263	77.9605	76.3158	78.9474	74.3421	87.3	80.9211	22.3684	77.9605	77.9605
	H3K9me1	79.9342	86.5132	73.6842	78.9474	77.3026	81.25	71.7105	85	86.5132	22.0395	77.6316	78.2895
	H3K9me3	79.6053	16.7763	23.6842	21.7105	22.3684	25.3289	25.9868	14.55	22.0395	87.5	22.0395	24.6711
	H3R2me1	79.9342	88.4868	71.7105	77.3026	75.9868	78.2895	71.3816	84.55	79.6053	24.3421	80.9211	78.9474
	H4K20me1	79.6053	87.1711	62.5	64.8026	69.7368	71.0526	60.1974	73.8	73.0263	28.9474	73.3553	81.9079
CV = 10-fold cross validation rate (%) for a particular histone mark (row header)
Data in each row represent CV/prediction accuracy (%) from the same SVM model (row header)
