# Supplementary material for: Evidence for sequence biases associated with patterns of histone methylation
Source: BMC Genomics. 2012 Aug 2;13:367. doi: 10.1186/1471-2164-13-367 (PMC3532361; doi:10.1186/1471-2164-13-367)
Supplement: Additional file 6 — Table S5. Features with consistently high F-scores in multiple rounds of classifications, TSS regions. [file 1471-2164-13-367-S6.xls]

## Sheet: TSS
Table S5. Features with consistently high F-scores in multiple rounds of classifications, TSS regions
H2AZ							H2BK5me1							H3K4me1							H3K4me2							H3K4me3							H3K9me1							H4K20me1							H4R3me2
Sequence	Corrcoef	Accuracy	Sequence	Corrcoef	Accuracy		Sequence	Corrcoef	Accuracy	Sequence	Corrcoef	Accuracy		Sequence	Corrcoef	Accuracy	Sequence	Corrcoef	Accuracy		Sequence	Corrcoef	Accuracy	Sequence	Corrcoef	Accuracy		Sequence	Corrcoef	Accuracy	Sequence	Corrcoef	Accuracy		Sequence	Corrcoef	Accuracy	Sequence	Corrcoef	Accuracy		Sequence	Corrcoef	Accuracy	Sequence	Corrcoef	Accuracy		Sequence
CATG	-0.343311	0.6625	TCG	0.447751	0.702		AT	-0.543327	0.737	CG	0.574234	0.798		CAT	-0.551179	0.7545	CG	0.615132	0.822		ATG	-0.386169	0.667	TCG	0.501467	0.7265		ATG	-0.383735	0.665	CGC	0.500507	0.7425		CAT	-0.497772	0.733	CG	0.567719	0.7875		ATG	-0.543107	0.754	CG	0.622438	0.8015		TTTT
CA	-0.339546	0.662	CGA	0.430953	0.7045		CAT	-0.526911	0.757	GC	0.570839	0.7615		ATG	-0.540752	0.7545	GCG	0.595476	0.8025		CATG	-0.367091	0.665	CG	0.498024	0.7485		CATG	-0.381888	0.672	CG	0.5001	0.7235		ATG	-0.486743	0.727	CGC	0.550601	0.7755		AT	-0.529869	0.714	CGG	0.608279	0.7915		ATTTT
CAT	-0.301246	0.6465	CG	0.422863	0.717		ATG	-0.515969	0.731	CGG	0.553368	0.7965		AT	-0.540095	0.74	CCG	0.587676	0.802		CAT	-0.361636	0.6585	CGA	0.490915	0.74		CAT	-0.379648	0.673	GCG	0.497624	0.7325		AT	-0.475598	0.7135	GCG	0.55022	0.7845		CAT	-0.519709	0.738	CCG	0.603502	0.797		TTT
ATG	-0.292401	0.648	TCGC	0.410119	0.6845		T	-0.511659	0.723	GGC	0.553105	0.7465		TCA	-0.499088	0.7305	CGG	0.58386	0.814		TCA	-0.32331	0.649	CGC	0.465487	0.7295		TCA	-0.370444	0.668	GCGC	0.496973	0.7395		TGA	-0.434772	0.6965	CCG	0.544515	0.77		A	-0.492902	0.702	CCGG	0.583396	0.783		TTTTA
CCAT	-0.275482	0.617	CGGA	0.405145	0.7		ATT	-0.492219	0.7055	CCG	0.547382	0.7855		T	-0.487891	0.7245	GC	0.583479	0.765		CA	-0.310015	0.6355	CGT	0.46383	0.72		TGA	-0.365175	0.658	CGCG	0.478962	0.746		ATGT	-0.427752	0.6865	CGG	0.533743	0.7735		T	-0.482734	0.7	CGC	0.578284	0.777		AAAA
TG	-0.270576	0.624	GCG	0.401703	0.7165		TAT	-0.490446	0.712	GCC	0.543566	0.743		A	-0.480686	0.711	CGC	0.582701	0.805					ACG	0.461408	0.732					GCCG	0.471113	0.717		T	-0.42578	0.6975	GCCG	0.528258	0.767		AAT	-0.459975	0.682	GCG	0.577921	0.7835		TTTTT
CCATG	-0.265046	0.5945	GCGA	0.395204	0.684		AAT	-0.48453	0.6995	CGA	0.541573	0.759		ATT	-0.480285	0.7105	CGA	0.579075	0.783					GCG	0.460411	0.7285					CCG	0.470421	0.7235		ATGA	-0.424528	0.6915	TCG	0.52411	0.759		TGA	-0.458789	0.7095	TCG	0.57791	0.7785		AATTT
			CGC	0.393873	0.709		ATA	-0.47937	0.7175	GCG	0.535677	0.7815		TCAT	-0.477876	0.7065	GGCG	0.566371	0.7805					CCG	0.454179	0.7175					GGCG	0.467009	0.71		TCAT	-0.423197	0.68	GC	0.523338	0.74		TAT	-0.457958	0.6955	GC	0.568157	0.7455		TATTT
			CTCG	0.384649	0.67		A	-0.479132	0.705	CGGA	0.534202	0.7625		ATGT	-0.47642	0.7145	TCG	0.564131	0.7785					CGG	0.453264	0.7255					GCGCC	0.46688	0.717		ATA	-0.420573	0.687	CGA	0.522079	0.7615		ACAT	-0.457223	0.703	CGCC	0.563239	0.7665		ATTA
			CGCG	0.382346	0.708		ATGT	-0.4746	0.711	CGC	0.531379	0.772		ATA	-0.471984	0.71	GCCG	0.559453	0.798					TCGC	0.444855	0.6915					CGG	0.466808	0.7205		ACAT	-0.420557	0.6955	GGCG	0.520326	0.7625		ATA	-0.455947	0.6865	CGGG	0.560341	0.7745		AAA
			CGT	0.380358	0.699		ATTT	-0.47049	0.6895	TCG	0.526257	0.7595		AAT	-0.471255	0.7015	GCGC	0.554418	0.7855					CGCC	0.439673	0.718					CGGC	0.459305	0.7275		TAT	-0.418849	0.6825	GCGC	0.515991	0.7715		ATT	-0.455453	0.6845	CGGC	0.558998	0.7775		AAAAT
			CGAA	0.374948	0.6515		TTAT	-0.461068	0.6885	ACG	0.523713	0.767		TAT	-0.470498	0.716	GCGG	0.550995	0.7855					TCCG	0.434251	0.6955					CGCC	0.455418	0.7155		TCA	-0.416875	0.691	CGCC	0.513117	0.7455		ATGA	-0.450414	0.702	GGCG	0.557265	0.7745		ATTT
			ACG	0.373637	0.6895		TT	-0.460768	0.688	CCGG	0.523041	0.7645		ATGA	-0.470424	0.718	CGCT	0.548979	0.7705					GCGA	0.431601	0.717					GCGG	0.451648	0.7085		TGAT	-0.41502	0.679	CCGC	0.512795	0.749		ATGT	-0.447692	0.6915	CCCG	0.556934	0.7525		TAAT
			CGG	0.373534	0.6975		TA	-0.459447	0.687	GCCG	0.520089	0.7715		ACAT	-0.45841	0.7145	CGGC	0.548689	0.7855					CGGA	0.431069	0.724					GGCGC	0.449565	0.7175		A	-0.406376	0.679	CGGC	0.511618	0.756		TATG	-0.439073	0.68	CGA	0.556417	0.7715		TAAAA
			TCCG	0.373118	0.6795		TATT	-0.459396	0.6875	GGCG	0.516152	0.7645		ATCA	-0.450181	0.703	CCCG	0.547588	0.785					CGCG	0.428491	0.72					GCGCG	0.448273	0.7285		ATCA	-0.392883	0.675	CGCG	0.510568	0.7705		TA	-0.438665	0.669	GCGG	0.551968	0.774		TTTA
			AGCG	0.367533	0.688		ACAT	-0.456755	0.7075	G	0.514372	0.7245		TATG	-0.444497	0.698	GGC	0.547305	0.748					GGCG	0.427605	0.7055					GC	0.446813	0.6855					GCGG	0.508486	0.761		ATCA	-0.428651	0.674	GCCG	0.549974	0.768		AATA
			CCG	0.367211	0.6945		ATAA	-0.45475	0.6975	CGCC	0.508547	0.756		CATA	-0.438145	0.701	CCGG	0.544939	0.7895					CGGC	0.425638	0.705					CCGC	0.446761	0.7135					CCGG	0.502531	0.761					TCCG	0.549297	0.763		TTA
			GCGGA	0.365426	0.6875		TCAT	-0.452964	0.695	GGCC	0.508005	0.7355					CCGC	0.542241	0.798					GCCG	0.419658	0.6845					TCG	0.445225	0.702					CGCT	0.499312	0.74					GCC	0.548355	0.7325		TATT
			CGTT	0.363228	0.6575		AATA	-0.451643	0.696	CGGG	0.50728	0.7555					GCC	0.541396	0.74					CCGC	0.417818	0.6925					CGCGG	0.440751	0.7115					CCCG	0.499107	0.7545					CGGA	0.542901	0.7495		ATTAC
			CGCC	0.358799	0.689		AAAT	-0.450569	0.687	GCGG	0.505659	0.7705					CGCC	0.540757	0.777					GCGC	0.417138	0.7175					CTCG	0.437957	0.691					TCCG	0.492025	0.7495					CCGC	0.54287	0.77		AAATT
			CGCT	0.356989	0.684		AATT	-0.448328	0.682	CGT	0.503326	0.7585					CGGA	0.535094	0.794					GCGG	0.416556	0.704					CGCT	0.437707	0.707					GCGA	0.4877	0.7255					GGC	0.542593	0.728		TT
			TCGCG	0.356167	0.6865		CATA	-0.444244	0.693	CGGC	0.502269	0.7605					CGCG	0.53397	0.7975					CCGG	0.415315	0.7055					AGCGC	0.437054	0.6805					CGGA	0.487549	0.752					CGT	0.534383	0.7645		GATTA
			GCGG	0.35593	0.6705		TATG	-0.43534	0.6855	CCGC	0.495022	0.756					CGAG	0.532898	0.7485					CTCG	0.413205	0.6785					CGA	0.436826	0.709					GGCGC	0.48526	0.737					CTCG	0.53116	0.741		TTTTG
			GGCG	0.355594	0.6825		ATGA	-0.433948	0.701	AGCG	0.49452	0.753					TCCG	0.528731	0.7665					ACGC	0.411974	0.699					AGCG	0.434021	0.703					GCGCC	0.485176	0.7525					TCGG	0.5311	0.7455		AATT
			GCGC	0.354599	0.697		TTCT	-0.433355	0.6975	GCGA	0.493901	0.7305					CCGA	0.526371	0.757					CGCT	0.40978	0.7005					CCGG	0.433969	0.7135					AGCG	0.481482	0.7415					CCCGG	0.528568	0.746		TA
			AACG	0.353311	0.6775		TGAT	-0.43192	0.6865	GGCCG	0.491447	0.7495					TCGG	0.525959	0.7625					AGCG	0.40901	0.693					TCGC	0.433772	0.7095					CGCGG	0.480191	0.7495					CCGGC	0.527911	0.7625		TAA
			CGCGA	0.346244	0.6565		CATT	-0.430321	0.6885	TCCG	0.490526	0.746					CGGG	0.521837	0.7805					CCGA	0.403275	0.681					CGCCG	0.431142	0.698					GGC	0.479781	0.707					CCGA	0.523094	0.747		TAAA
			TCGG	0.346008	0.658		ATAT	-0.422591	0.6895	C	0.488675	0.713					CGT	0.521529	0.768					TCGG	0.399919	0.677					CCGCG	0.429579	0.7115					TCGG	0.478978	0.7155					ACG	0.522961	0.7505		ATT
			GCCG	0.345733	0.663		AATAT	-0.42067	0.6925	CCCG	0.487319	0.75					GGCGC	0.520911	0.7655					CCCG	0.398166	0.679					GCGGC	0.429007	0.707					CCGCG	0.476986	0.752					GCGC	0.52237	0.762		AAT
			TTCG	0.343002	0.6595		TGA	-0.418105	0.69	GG	0.485434	0.712					CTCG	0.52073	0.744					GCGCC	0.397326	0.691					GCCGG	0.428086	0.707					GCC	0.4764	0.712					CGGCC	0.520607	0.7525		ATAA
			CCGC	0.342147	0.6805		TCA	-0.410963	0.6865	GGGC	0.483	0.715					GGGCG	0.520604	0.768					CGAG	0.396049	0.682					CGGCG	0.427585	0.7055					GGCCG	0.473631	0.7295					GGCCG	0.520348	0.7485		AAAT
			CGGAA	0.340793	0.6725		TATA	-0.390877	0.696	CGAG	0.482343	0.7335					AGCG	0.519919	0.7725					GTCG	0.395488	0.6985					CCCG	0.425173	0.703					GCCGG	0.472436	0.752					TCGC	0.519827	0.7395		AAAAA
			CGGC	0.340253	0.6855					CGCT	0.480768	0.734					GCGA	0.518625	0.7435					CGGT	0.39194	0.676					CGCGC	0.423416	0.714					TCGC	0.472085	0.73					GCCGG	0.519596	0.739		AAATA
			CGCCG	0.339561	0.6745					GCCGG	0.477804	0.7465					GCGCC	0.514015	0.77					CGAA	0.391607	0.658					GGCGG	0.422547	0.7					CGT	0.471598	0.7445					AGCG	0.518301	0.753		AA
			CGAG	0.337266	0.639					GCGC	0.476587	0.7425					GCCGG	0.513994	0.771					CGGCC	0.39035	0.6795					CGGG	0.416361	0.6925					CTCG	0.46995	0.7225					CCGGG	0.515582	0.7585		TTTAT
			CCGA	0.3362	0.657					TCGC	0.475826	0.7325					TGCG	0.510902	0.753					CGAC	0.388769	0.701					GCCGC	0.414496	0.671					CGGG	0.469843	0.7335					CGGGC	0.515115	0.7455		TTAT
			CCGCG	0.335834	0.6805					GACG	0.475098	0.7345					GGCCG	0.5066	0.759					CGGG	0.388555	0.6745					CGGA	0.413885	0.6965					CGAG	0.468952	0.734					CGCG	0.514221	0.7525		TTAA
			CCGG	0.332619	0.689					CGGCC	0.474448	0.7335					CCCGG	0.504658	0.7655					TTCG	0.388335	0.674					GCGA	0.410753	0.6835					CCGA	0.465271	0.729					GGCC	0.511329	0.73		TTACA
			CGCGG	0.332436	0.6755					GGCGG	0.474281	0.753					TCGC	0.504393	0.7525					CCGCG	0.387665	0.6765					GGGCG	0.408866	0.693					CCGCC	0.46478	0.7415					GCGCC	0.508714	0.7365		ATAAA
			GCGCG	0.330389	0.682					TCGG	0.473667	0.743					GGCGG	0.504301	0.769					TCGCG	0.387614	0.717					GGCCG	0.407073	0.697					CGGCG	0.464298	0.7255					CCGCC	0.505365	0.7575		AATTA
			CGCGC	0.330235	0.6875					CCGGC	0.471602	0.728					GCCCG	0.502801	0.751					CGTC	0.38297	0.6715					CGCA	0.406055	0.684					CGCCG	0.464253	0.749					GCGGG	0.504675	0.733		AATAT
			CTCGC	0.32945	0.647					CGCA	0.471467	0.7375					CGGT	0.502514	0.7445					AACG	0.382726	0.6725					TCCG	0.403408	0.6855					GCGGC	0.462367	0.719					CGCT	0.503418	0.7355		TTAC
			CGGT	0.329091	0.6445					CCGA	0.468696	0.7355					ACG	0.502371	0.7785					GCGT	0.382455	0.675					GCCCG	0.402609	0.6725					CCCGC	0.461946	0.724					GGCGC	0.502755	0.7415		TAATT
			GCGT	0.327067	0.671					ACGC	0.46726	0.728					G	0.501942	0.736					CGCGG	0.380987	0.6955					CCGGC	0.400093	0.695					CGCA	0.4617	0.7095					CGAG	0.502638	0.738		TAT
			ACGC	0.325216	0.6645					CTCG	0.466164	0.7205					CGCGG	0.50112	0.772					CCGGC	0.380253	0.674					CGAG	0.400033	0.6725					GCCGC	0.461026	0.7345					C	0.502197	0.708		ATA
			TGCG	0.323765	0.6695					TGCG	0.464753	0.7075					CCGCG	0.498026	0.7735					GCGGA	0.379995	0.6825					TCGG	0.397309	0.677					GGGCG	0.459482	0.7285					GCCCG	0.501606	0.7265		TTATT
			GTCG	0.321008	0.6535					GCGGA	0.464233	0.7365					CGGGC	0.497644	0.7575					GACG	0.37965	0.694					CCCGC	0.396931	0.685					GGCGG	0.459288	0.7355					GGCGG	0.500468	0.7425		GATT
			GCGCC	0.320639	0.671					CCCGG	0.459936	0.7415					CCCGC	0.494167	0.74					CCGCC	0.378	0.684					CGGGC	0.395375	0.69					CCGGC	0.459032	0.728					CGCCC	0.496191	0.724		AATAA
			GGCGG	0.315527	0.65					CCGGG	0.459762	0.717					CCGCC	0.48948	0.7615					CGCCG	0.377955	0.6815					CGCGA	0.394844	0.67					CGGCC	0.455595	0.725					CCCGC	0.495727	0.73		AAAGT
			CGAC	0.314968	0.6555					GGGCG	0.459351	0.746					CGCA	0.487847	0.751					TCCGC	0.377884	0.6675					GCTCG	0.394138	0.6515					CCCGG	0.455103	0.745					GTCG	0.49554	0.7025		TTTAA
			TCCGC	0.313581	0.6595					CGCG	0.459225	0.754					GCGGC	0.487817	0.751					CGCGC	0.376616	0.6935					GCGCT	0.394135	0.6615					GCGCG	0.452616	0.7265					GGGCG	0.494748	0.728		TTATA
			CGCTT	0.312779	0.649					GCGGG	0.458736	0.7235					GCCC	0.487215	0.7295					GCCGG	0.375291	0.67					GCGGG	0.392872	0.6715					TGCG	0.451986	0.6925					CGGGG	0.494604	0.726		TTAAA
			AAGCG	0.312094	0.65					CGGAG	0.458588	0.7245					GCGT	0.487025	0.722					TGCG	0.375235	0.6735					CTCGC	0.392361	0.6705					CGGGC	0.450913	0.7275					ACCG	0.492744	0.713		TATAA
			CCGCC	0.311582	0.6505					ACCG	0.457986	0.722					GGCC	0.485947	0.718					ACCG	0.374609	0.682					CGCCC	0.392111	0.698					GCCCG	0.449728	0.722					CGCA	0.491968	0.745		ATATT
			CGGCG	0.311254	0.661					GCGCC	0.457169	0.741					CCGGC	0.485029	0.7645					CGCGA	0.373581	0.7015					CGGCC	0.391721	0.6805					ACG	0.447971	0.7415					GCGA	0.489416	0.735		TTGTA
			GGCGC	0.309565	0.671					GCCC	0.455785	0.6975					GGGC	0.484958	0.721					CGCA	0.3719	0.67					CGCAG	0.387866	0.67					CGCGC	0.44791	0.7245					CGCGG	0.487654	0.7245		TTAAT
			CCGGC	0.308572	0.654					CGGGC	0.455578	0.735					GCGCG	0.484517	0.73					GGCGC	0.371203	0.691					CCCGG	0.38762	0.6875					TCCGC	0.445106	0.712					GCCC	0.486425	0.7075		ATTTA
			ACCG	0.30775	0.637					CCGT	0.454149	0.706					CGGCC	0.484093	0.7565					GCGCG	0.369154	0.6855					TCGCG	0.3849	0.66					GCGGA	0.444414	0.7265					CGGT	0.485956	0.7215		GTAAT
			GCCGG	0.30609	0.65					CGAC	0.453894	0.704					CTCGG	0.483349	0.7055					GGCCG	0.368831	0.6745					CCGCC	0.384029	0.687					GCGT	0.444329	0.714					CGCCT	0.484736			TAC
			GCCGC	0.304388	0.6485					CCGCC	0.452265	0.7315					GCGGG	0.483123	0.759					GGCGG	0.368677	0.6805					CTCGG	0.383231	0.677					GCGGG	0.440367	0.728					CTCCG	0.481011	0.733		TATA
			GCTCG	0.302675	0.645					CC	0.45159	0.6915					C	0.482665	0.7155					CGGAA	0.367285	0.6835					CCGGG	0.379454	0.684					CCGGG	0.440234	0.7355					CCCCG	0.480687	0.73
			CGGAG	0.301873	0.643					GTCG	0.449728	0.714					CCGGG	0.482583	0.7625					CGCCT	0.363756	0.652					GGC	0.37897	0.6555					CGGT	0.440153	0.716					G	0.479929	0.696
			CGGG	0.299291	0.65					GCCGC	0.448908	0.732					GCCGC	0.48231	0.759					CCCGG	0.361592	0.6715					CCGA	0.378746	0.649					CCCCG	0.439041	0.7125					CGTC	0.477784	0.7135
			AGGCG	0.298457	0.641					GCGT	0.448885	0.721					CGCCG	0.479552	0.763					CCGT	0.36096	0.6585					CCCCG	0.377469	0.6705					CGGGG	0.438623	0.708					GGGC	0.475119	0.7065
			CCCG	0.298256	0.672					GGCGC	0.448282	0.7285					CCCCG	0.479411	0.736					GCCCG	0.36068	0.68					GCC	0.376645	0.6485					CGCCC	0.438124	0.716					GCGT	0.47462	0.7205
			TTCCG	0.297785	0.6415					CGGT	0.444035	0.719					CCGAG	0.474046	0.7325					GGGCG	0.35795	0.665					CGGGG	0.373392	0.669					TCGCG	0.432431	0.7175					TGCG	0.47434	0.7145
			CGCCT	0.296723	0.6455					GGCCC	0.442071	0.716					GCGCT	0.473816	0.7465					GCGGC	0.357931	0.652					TGCG	0.372277	0.664					CGCAG	0.432009	0.706					GCGGC	0.473991	0.7295
			GACG	0.295558	0.642					CGGGA	0.441397	0.7055					CGAGG	0.472182	0.7325					GCCGC	0.357809	0.67					AGCCG	0.368871	0.6585					GTCG	0.430049	0.678					TCCGC	0.473987	0.7215
			GCGGC	0.295174	0.652					GGG	0.440123	0.6955					GCGGA	0.470487	0.7515					TCCCG	0.35685	0.675					CTCCG	0.364894	0.669					C	0.428415	0.6935					CCGCG	0.473868	0.7325
			CGCGT	0.294783	0.6275					AGGCG	0.43969	0.69					GTCG	0.470406	0.7335					CGCCC	0.3566	0.6635					CGAGC	0.364459	0.6725					CCGCT	0.427563	0.6845					ACGC	0.473056	0.714
			GTCGC	0.294261	0.6465					CGTC	0.437313	0.7205					CGCGC	0.470351	0.7715					CCCGC	0.356503	0.6565					CGCTC	0.363671	0.661					ACGC	0.427561	0.7305					CC	0.472308	0.701
			CGGCC	0.292149	0.654					ACGG	0.434498	0.7155					CGCCC	0.470177	0.7475					CGGCG	0.354318	0.646					CCGGA	0.362706	0.686					CTCGG	0.426354	0.688					AGGCG	0.470521	0.711
			GCGAG	0.290421	0.6325					CGCCG	0.433317	0.7105					GG	0.466488	0.717					GCGGG	0.352741	0.65					CGGCT	0.361754	0.648					GACG	0.425786	0.7125					TCCCG	0.467075	0.714
			GGGCG	0.288412	0.649					CTCCG	0.432735	0.714					CGGGG	0.466238	0.7585					AGGCG	0.350601	0.6555					CGGAG	0.361499	0.679					CTCCG	0.425584	0.7005					CGGCT	0.465745	0.7095
			GCGCT	0.287865	0.644					GGGCC	0.432537	0.6945					AGCCG	0.464625	0.733					TCGGC	0.350269	0.6615					ACG	0.357491	0.6885					AGCCG	0.425322	0.6995					GACG	0.463367	0.7065
			GCGAC	0.287833	0.634					CGCGG	0.4325	0.7055					CGGCG	0.462938	0.754					CCGGG	0.349598	0.673					GCGGA	0.357437	0.663					CGAC	0.4248	0.715					CTCGG	0.460651	0.703
			CGCA	0.287677	0.651					CGCCT	0.430886	0.7035					CGGCT	0.46255	0.7195					CTCCG	0.347389	0.6715					CGT	0.35199	0.6845					GGGC	0.424695	0.6775					CGGAG	0.459937	0.708
			CCGGA	0.286135	0.6395					CCGCG	0.430081	0.7315					CGAC	0.461076	0.7295					TCGCC	0.340773	0.672					TGCGC	0.351325	0.6535					GCCC	0.42326	0.6865					CCGAG	0.458071	0.712
			GCGGG	0.286119	0.639					CCCGC	0.428381	0.7205					CTGCG	0.458487	0.7205					CGGCT	0.340324	0.6575					CAGCG	0.350217	0.6645					CGCTC	0.422618	0.691					AGCCG	0.456602	0.71
			TCGCC	0.285309	0.6455					CGGGG	0.427475	0.716					GCTCG	0.455954	0.722					CTCGG	0.339467	0.6455					CGCTG	0.350106	0.6405					GCGCT	0.420887	0.7135					GCCGC	0.456572	0.733
			TCCGG	0.283144	0.644					CACG	0.421363	0.7055					GACG	0.455829	0.7335					CGTT	0.338763	0.6505					CCGCT	0.349317	0.6575					G	0.420527	0.672					GG	0.455949	0.6875
			CTCGG	0.28254	0.627					GGGGC	0.420251	0.6885					CGGAG	0.455242	0.7515					CGGGC	0.33842	0.6565					CCGAG	0.349058	0.6425					GGCC	0.417449	0.687					CCGGA	0.455247	0.7105
			CGTC	0.282215	0.634					TCCGG	0.419842	0.6895					CGCAG	0.454582	0.728					GC	0.337808	0.636					TCGCC	0.348104	0.66					GCTCG	0.417405	0.696					TCCGG	0.454418	0.726
			GCCCG	0.279727	0.629												CTCCG	0.453657	0.717					TTCCG	0.337324	0.658					ACGC	0.348083	0.665					CGTC	0.4156	0.7175					CGAC	0.45425	0.7125
			AGCGA	0.279215	0.637												CGCTC	0.453069	0.739					CGGGA	0.335061	0.6775					GAGCG	0.347281	0.6275					TCCCG	0.414464	0.726					ACGG	0.453039	0.705
			CGCTC	0.27843	0.6525												CCGGA	0.453008	0.716					CGCCA	0.33366	0.6515					TCCGC	0.341984	0.671					CTGCG	0.412642	0.6975					GCGCG	0.451741	0.714
			AGCGC	0.278072	0.6425												ACGC	0.452193	0.736					AGCGC	0.33334	0.656					CCTCG	0.341443	0.6635					CCGAG	0.411943	0.694					CCTCG	0.451308	0.7005
			CGCCC	0.277836	0.643												CCGCT	0.451815	0.7255					CGCTC	0.332622	0.654					CGGGA	0.340732	0.654					CGGAG	0.410609	0.694					CCGT	0.447001	0.7125
			CCTCG	0.27763	0.6125												CCGT	0.45021	0.716					CGGAG	0.331296	0.666					CTGCG	0.340526	0.627					CGCTG	0.410309	0.686					CGGGA	0.446787	0.691
			TACG	0.274551	0.627												TCCCG	0.446153	0.7445					TCCGG	0.331142	0.6765					CGGT	0.338166	0.6635					CGCCT	0.408349	0.704					GCGGA	0.44577	0.708
			GCGGT	0.273882	0.6395												TCCGC	0.445611	0.708					ACGG	0.330887	0.6665					GCGCA	0.337974	0.645					AGCGC	0.405119	0.698					CGCCG	0.445573	0.715
			CCCGC	0.273409	0.643												CGCTG	0.445026	0.711					GGCGA	0.330846	0.6455					GACG	0.336235	0.649					CCGT	0.403986	0.679					CGCGC	0.441441	0.7205
			GAGCG	0.271603	0.644												AGCGC	0.444795	0.706					CGCTT	0.330053	0.662					GCGT	0.334399	0.6525					GGCGA	0.40292	0.662					GGCCC	0.43963	0.7125
			CGGCT	0.27071	0.6345												CGTC	0.444555	0.7315					TGGCG	0.329854	0.6515					CGAC	0.332951	0.6695					CGCGA	0.402014	0.662					CGGCG	0.437422	0.7195
			CTCCG	0.270054	0.636												GGCGA	0.441138	0.709					CCGGA	0.327913	0.659					TCCGG	0.330526	0.649					CCGGA	0.40119	0.704					CCC	0.436016	0.6835
			CGGGA	0.269577	0.636												ACCG	0.437621	0.731					GTCGC	0.325718	0.651					GACGC	0.325879	0.6805					TCGGG	0.400114	0.69					GGGCC	0.432369	0.7015
			GCGAA	0.269082	0.6165												TCGCG	0.432491	0.724					GCCGA	0.323903	0.6405					GGGC	0.323852	0.627					GAGCG	0.392341	0.698					CTCGC	0.430961	0.709
			TCGT	0.266152	0.6365												GAGCG	0.430037	0.712					AGCCG	0.32229	0.6305					GGCGA	0.323422	0.644					ACCG	0.390624	0.6875					CGCCA	0.429732	0.701
			CCCGG	0.262978	0.6425												AGGCG	0.429619	0.713					CTCGC	0.321754	0.641					CCGT	0.318877	0.631					GCGTC	0.389388	0.687					GCCCC	0.429523	0.6875
			ACGCG	0.259133	0.6155												CGCCT	0.425966	0.714					CCGAG	0.319013	0.654					TGGCG	0.316691	0.642					TGCGC	0.384572	0.6875
			CGCCA	0.256898	0.617												CGGGA	0.336385	CAT					GCGAG	0.318722	0.644												AGGCG	0.372422	0.714
			AAACG	0.255604	0.607																			AAGCG	0.318502	0.6415												CTCGC	0.362876	0.676
			AACGC	0.255057	0.597																			GCGAC	0.315073	0.648												CCTCG	0.351627	0.6685
			GTCCG	0.245933	0.63																			AGCGG	0.31373	0.636												CGGGA	0.248859	0.5815
																								TGCGC	0.313413	0.6355
																								TCGT	0.312272	0.617
																								GCGCT	0.309736	0.64
																								ACCCG	0.306863	0.662
																								GCTCG	0.305794	0.6295
																								ACGA	0.296526	0.628
																								ATCG	0.287552	0.6175
																								CCGTC	0.287382	0.6405
[truncated: 53 more columns]

## Sheet: Non-genic
Table S5. Features with consistently high F-scores in mutliple rounds of classifications, Non-genic regions
H2BK5me1							H3K4me1							H3K4me2							H3K9me1							H4K20me1							H4K79me3							H3K36me3							H3K27me3
Sequence	Corrcoef	Accuracy	Sequence	Corrcoef	Accuracy		Sequence	Corrcoef	Accuracy	Sequence	Corrcoef	Accuracy		Sequence	Corrcoef	Accuracy	Sequence	Corrcoef	Accuracy		Sequence	Corrcoef	Accuracy	Sequence	Corrcoef	Accuracy		Sequence	Corrcoef	Accuracy	Sequence	Corrcoef	Accuracy		Sequence	Corrcoef	Accuracy	Sequence	Corrcoef	Accuracy		Sequence	Corrcoef	Accuracy	Sequence	Corrcoef	Accuracy		Sequence
AAT	-0.776358	0.861842	C	0.72865	0.842105		TA	-0.571751	0.746711	G	0.510953	0.723684		AT	-0.593197	0.796053	GC	0.496389	0.743421		AAT	-0.647967	0.805921	C	0.623965	0.805921		AT	-0.665833	0.796053	C	0.637093	0.786184		TA	-0.693916	0.857	G	0.634446	0.8375		AT	-0.587757	0.802632	GC	0.526548	0.763158		TATTT
TA	-0.775872	0.884868	GC	0.712498	0.848684		TTA	-0.5605	0.753289	C	0.502026	0.703947		TAT	-0.576979	0.773026	GCT	0.494275	0.733553		AT	-0.641552	0.815789	CC	0.598438	0.779605		TAT	-0.646954	0.779605	GC	0.630641	0.789474		ATA	-0.678378	0.837	GC	0.6149	0.8365		ATA	-0.579531	0.763158	G	0.517544	0.763158		TTAT
AAAT	-0.769483	0.888158	G	0.708086	0.838816		AT	-0.556768	0.743421	CC	0.490103	0.707237		ATA	-0.561867	0.776316	CAG	0.490654	0.753289		ATA	-0.635754	0.805921	GC	0.590589	0.782895		ATA	-0.637025	0.782895	CC	0.627337	0.796053		TAA	-0.67636	0.8375	C	0.608712	0.8145		TA	-0.575537	0.769737	C	0.511254	0.75		AATT
ATA	-0.757839	0.855263	CC	0.699	0.815789		AAT	-0.543137	0.740132	GG	0.488457	0.726974		TA	-0.560334	0.779605	C	0.49049	0.736842		TA	-0.634851	0.792763	CCT	0.576988	0.776316		TA	-0.634498	0.792763	GCC	0.626415	0.809211		AAT	-0.674116	0.84	GG	0.60047	0.8265		AAT	-0.574205	0.759868	GCC	0.492507	0.746711		TTTA
AT	-0.757549	0.868421	CAG	0.693684	0.832237		TAT	-0.540315	0.736842	CTG	0.484484	0.713816		ATAT	-0.555363	0.766447	G	0.485328	0.726974		TAT	-0.6193	0.805921	GCC	0.559818	0.773026		ATT	-0.632961	0.789474	G	0.615536	0.782895		AT	-0.671473	0.8515	CTG	0.59005	0.8115		TAT	-0.556755	0.763158	CC	0.489457	0.746711		TATT
AATA	-0.751215	0.878289	GCC	0.688441	0.842105		TAA	-0.532957	0.720395	GC	0.478847	0.733553		ATT	-0.549104	0.769737	GG	0.474455	0.759868		TAA	-0.615398	0.782895	G	0.557857	0.746711		AAT	-0.631531	0.789474	GG	0.61118	0.786184		TAT	-0.67091	0.8425	CAG	0.582647	0.8155		AAAT	-0.551968	0.756579	GCT	0.488971	0.707237		ATT
ATT	-0.749766	0.871711	GG	0.676685	0.842105		TTAA	-0.530852	0.736842	CTGG	0.463853	0.730263		TTA	-0.535764	0.773026	AGG	0.46703	0.710526		AAAT	-0.608661	0.763158	CCAG	0.555769	0.766447		T	-0.623173	0.792763	GGC	0.610499	0.782895		TTA	-0.665611	0.834	CC	0.579425	0.8105		AATT	-0.544196	0.746711	TGG	0.480327	0.743421		TAT
TTA	-0.741905	0.865132	CAGG	0.670097	0.792763		TTTA	-0.529275	0.723684	CAG	0.453611	0.680921		TTAT	-0.535121	0.723684	CAGG	0.464838	0.713816		AATA	-0.606784	0.792763	CCC	0.553302	0.740132		TTAT	-0.612503	0.792763	CCC	0.600492	0.769737		ATT	-0.665399	0.8385	GGC	0.568352	0.8085		AAAAT	-0.541567	0.740132	GG	0.478545	0.740132		TTA
TAT	-0.736677	0.842105	CTG	0.665351	0.848684		ATA	-0.524188	0.720395	GCTG	0.453248	0.697368		ATTA	-0.532848	0.746711	GGC	0.463498	0.707237		ATT	-0.60313	0.786184	TCC	0.551006	0.763158		A	-0.610546	0.789474	GGCC	0.600028	0.786184		AATA	-0.648358	0.813	TGG	0.566332	0.7925		ATT	-0.54024	0.776316	CCA	0.471019	0.723684		ATTT
AA	-0.733754	0.878289	GGC	0.658405	0.805921		ATT	-0.520922	0.720395	CCT	0.453204	0.723684		AAT	-0.532207	0.763158	GAGG	0.454869	0.710526		AATT	-0.600457	0.766447	CCA	0.54701	0.756579		TTA	-0.606944	0.766447	GCCC	0.592467	0.766447		AAAT	-0.641875	0.8205	AGG	0.564568	0.7875		ATAT	-0.537358	0.756579	GGC	0.470297	0.717105		ATTTA
TAA	-0.732933	0.875	CCTG	0.647853	0.835526		AAAT	-0.512191	0.694079	AGGG	0.452902	0.690789		TATA	-0.513335	0.730263	GCTG	0.451682	0.697368		ATAT	-0.596743	0.802632	CAG	0.546246	0.776316		TATT	-0.605246	0.763158	GGG	0.584282	0.779605		ATTT	-0.641431	0.816	CCA	0.555793	0.7785		TAA	-0.534052	0.746711	CAG	0.467005	0.723684		TA
AATT	-0.727258	0.832237	CCC	0.647456	0.799342		T	-0.510726	0.753289	GCC	0.450692	0.717105		TATT	-0.512488	0.733553	CTC	0.446205	0.733553		AA	-0.595747	0.766447	GG	0.542327	0.759868		TT	-0.604348	0.789474	CCCC	0.566134	0.743421		TATT	-0.63994	0.8115	GCC	0.555651	0.808		AATA	-0.527461	0.713816	CTG	0.462349	0.753289		TAA
A	-0.72131	0.871711	CCAG	0.641273	0.815789		TT	-0.509542	0.736842	CCC	0.449376	0.697368		AATAT	-0.509819	0.730263	CC	0.443762	0.710526		A	-0.592752	0.779605	GCT	0.538431	0.746711		ATTT	-0.601941	0.779605	GCTG	0.566079	0.782895		AATT	-0.636448	0.8115	GGA	0.552084	0.775		TTA	-0.521691	0.763158	GCTC	0.4461	0.694079		AAT
ATTT	-0.720622	0.828947	AGG	0.634606	0.792763		ATTA	-0.500547	0.736842	GGG	0.448734	0.690789		AATA	-0.509789	0.730263	GCC	0.440233	0.703947		TTA	-0.592111	0.786184	CCCA	0.535833	0.75		AAAT	-0.594641	0.796053	CTGG	0.554418	0.756579		TTTA	-0.632344	0.8095	GAG	0.54913	0.77		ATAA	-0.521402	0.730263	GCCC	0.441029	0.713816		TAAA
AAA	-0.720065	0.861842	CAGC	0.63016	0.792763		AATT	-0.498342	0.697368	CCTG	0.447787	0.680921		AAAT	-0.508466	0.740132	GGA	0.433677	0.6875		AAAAT	-0.579014	0.769737	CAGC	0.53279	0.753289		AA	-0.593974	0.779605	GCCCC	0.553749	0.759868		ATAT	-0.630301	0.813	GCT	0.544952	0.7795		TATA	-0.517139	0.746711	CTGC	0.440926	0.710526		ATTAT
TAAA	-0.713267	0.861842	GCCC	0.628938	0.805921		TAAA	-0.49646	0.713816	CCTGG	0.439107	0.684211		ATATT	-0.499777	0.743421	CTG	0.431508	0.713816		TAAT	-0.578857	0.75	AGC	0.532558	0.736842		AATA	-0.591765	0.75	GGGC	0.551578	0.766447		ATAA	-0.628858	0.802	AGC	0.544843	0.7825		TATT	-0.512491	0.733553	AGC	0.440146	0.6875		AT
TT	-0.707087	0.851974	CCA	0.627994	0.789474		AATA	-0.493749	0.723684	TGG	0.43843	0.694079		TTTA	-0.494624	0.736842	AGGG	0.428797	0.707237		TATA	-0.578516	0.769737	CTC	0.530854	0.766447		ATAT	-0.591233	0.773026	CAG	0.550177	0.723684		TAAA	-0.628044	0.811	CTGG	0.54187	0.7775		ATTT	-0.509273	0.759868	AGG	0.439064	0.707237		TTAA
AAATA	-0.703164	0.842105	AGCC	0.620988	0.789474		ATAT	-0.493367	0.723684	AGG	0.433401	0.710526		ATTTA	-0.492446	0.717105	GGG	0.428104	0.703947		TATT	-0.577167	0.779605	GGC	0.530663	0.753289		TTTA	-0.584185	0.759868	CCAG	0.549213	0.75		TAAT	-0.623253	0.7985	GGG	0.541862	0.8125		AATTT	-0.507975	0.733553	CTGG	0.437725	0.700658		TTTTA
T	-0.702909	0.838816	GCAG	0.620812	0.779605		ATTT	-0.490954	0.700658	AGC	0.42433	0.671053		ATTT	-0.490739	0.713816	CTCC	0.427882	0.717105		T	-0.575875	0.759868	GCCC	0.530162	0.753289		TATA	-0.58101	0.756579	CTGC	0.5463	0.753289		TTAT	-0.619555	0.791	GCTG	0.533578	0.7655		TTTA	-0.497516	0.756579	GGCT	0.434314	0.736842		AATTT
TTAT	-0.696413	0.838816	AGC	0.619359	0.805921		TATA	-0.489723	0.707237	GGGT	0.420913	0.661184		TAA	-0.48911	0.743421	GCAG	0.426091	0.677632		AAA	-0.575009	0.769737	CCTG	0.526881	0.736842		AATT	-0.575571	0.75	CG	0.542851	0.759868		TATA	-0.618865	0.8005	CCT	0.532387	0.77		AAATA	-0.491509	0.720395	GCTG	0.43247	0.684211		TTATT
TATA	-0.696042	0.822368	GCTC	0.617725	0.796053		TTT	-0.487173	0.720395	GAG	0.418749	0.680921		A	-0.482064	0.763158	TCG	0.420937	0.680921		TAAA	-0.572187	0.773026	CCCT	0.525811	0.736842		TTT	-0.572842	0.786184	CTCC	0.541703	0.743421		T	-0.61737	0.8165	GGCT	0.531994	0.7615		A	-0.490252	0.746711	CCT	0.43022	0.736842		TTTAT
ATAT	-0.692761	0.828947	GGG	0.616627	0.805921		TTAT	-0.481657	0.707237	TGGG	0.418077	0.674342		ATTAT	-0.480083	0.703947	GGAG	0.418176	0.710526		TTAT	-0.567136	0.773026	CTG	0.523264	0.730263		TAA	-0.572715	0.766447	ACG	0.540443	0.746711		TTAA	-0.61682	0.7985	GCA	0.528219	0.7585		ATTTA	-0.484835	0.717105	CAGC	0.430078	0.700658		ATTTT
ATAA	-0.692514	0.842105	CAGCC	0.615119	0.782895		TAAT	-0.481485	0.671053	GGGA	0.417873	0.671053		T	-0.479909	0.736842	GGCT	0.417192	0.677632		ATTA	-0.566977	0.773026	AGCC	0.514267	0.730263		ATTA	-0.572076	0.786184	CTG	0.540234	0.766447		TT	-0.615393	0.8135	TGGG	0.525079	0.776		CTAT	-0.482581	0.730263	CCTG	0.42914	0.707237		AAAT
TTTA	-0.692012	0.842105	AGGG	0.615097	0.786184		TTTTA	-0.477677	0.713816	GGCTG	0.417029	0.717105		TTATA	-0.472397	0.710526	CTGC	0.414547	0.703947		ATAA	-0.564401	0.746711	AGG	0.513929	0.736842		ATAA	-0.571944	0.773026	AGGG	0.539442	0.746711		AA	-0.61193	0.811	CCTG	0.522112	0.7635		ATTA	-0.482367	0.723684	AGCC	0.425243	0.690789		ATA
ATTA	-0.69044	0.822368	CCT	0.611788	0.802632		AAATT	-0.472701	0.694079	CCTCC	0.41647	0.661184		TAAT	-0.470795	0.697368	AGC	0.413044	0.697368		TT	-0.561425	0.766447	CTCC	0.510425	0.733553		AAA	-0.562292	0.773026	TCCC	0.538831	0.753289		A	-0.60548	0.809	GCAG	0.51837	0.7655		TAAA	-0.481149	0.723684	CCC	0.424189	0.651316		AAA
AATAT	-0.687553	0.842105	CTGC	0.599992	0.796053		ATTTT	-0.471968	0.726974	CTGC	0.415503	0.694079		AATT	-0.462338	0.720395	CCT	0.410984	0.736842		TTTA	-0.553109	0.753289	CACC	0.509131	0.753289		TATG	-0.559775	0.763158	CCG	0.538611	0.746711		ATTA	-0.60024	0.798	CAGG	0.518143	0.781		AATAT	-0.478503	0.703947	CCAG	0.418722	0.680921		TTTAA
AAAAT	-0.686234	0.865132	CCCTG	0.598084	0.786184		TTTAT	-0.470884	0.730263	TCC	0.414977	0.661184		TATG	-0.46024	0.700658	CTGG	0.409403	0.697368		AAAA	-0.549754	0.740132	CCAGC	0.502164	0.730263		TAAT	-0.555029	0.759868	CCT	0.535507	0.740132		AAAAT	-0.594064	0.7925	TCC	0.517574	0.75		TT	-0.474539	0.746711	TG	0.418649	0.690789		AA
TTT	-0.681327	0.838816	GTGG	0.59782	0.796053		TATT	-0.463528	0.697368	GGAC	0.413537	0.674342		ATAA	-0.458535	0.707237	CTCG	0.408098	0.671053		ATTT	-0.548103	0.766447	CCTC	0.499721	0.736842		CTAT	-0.550835	0.756579	TCC	0.532008	0.736842		TTT	-0.592675	0.789	CCC	0.515742	0.7785		T	-0.473597	0.736842	GGCC	0.416405	0.684211		TATA
AAATT	-0.674456	0.828947	GGAC	0.595937	0.766447		A	-0.462691	0.736842	CCA	0.412956	0.684211		TTTAT	-0.457975	0.717105	GGAGG	0.407819	0.690789		TTT	-0.54473	0.759868	CAC	0.499295	0.759868		TTATT	-0.549023	0.75	CCTG	0.530238	0.740132		AAA	-0.59027	0.7925	GGAG	0.515132	0.76		ATATT	-0.469489	0.700658	GCCA	0.41375	0.694079		ATTA
TATT	-0.673983	0.832237	GGCT	0.595844	0.779605		TAC	-0.460603	0.713816	CTCC	0.412579	0.677632		TATTA	-0.456342	0.677632	GCTC	0.406079	0.700658		TTAA	-0.542268	0.736842	CTGC	0.497516	0.730263		ATTAT	-0.547398	0.763158	CTGGG	0.529995	0.753289		AAATA	-0.587904	0.777	TGC	0.51497	0.7455		TAAT	-0.469142	0.680921	CCAC	0.413513	0.700658		ATAA
ATTTT	-0.666153	0.815789	CCCC	0.595135	0.776316		ATAA	-0.458197	0.667763	GAGG	0.412116	0.671053		ATG	-0.45266	0.703947	GGGC	0.405335	0.667763		AAATT	-0.540883	0.743421	ACCC	0.496713	0.723684		TTTAT	-0.545794	0.746711	CGT	0.529488	0.736842		ATTTT	-0.58765	0.7835	AGCC	0.510456	0.7625		TTAA	-0.46858	0.690789	TGC	0.413384	0.697368		TTT
TAAT	-0.661151	0.796053	TGG	0.594419	0.809211		TAAAT	-0.456613	0.697368	CCCC	0.410377	0.651316		TTAA	-0.452603	0.700658	CCC	0.404468	0.671053		TAAAA	-0.536656	0.769737	GGG	0.496645	0.733553		ATTTT	-0.541028	0.740132	CGG	0.529015	0.756579		AATTT	-0.583854	0.778	CTGC	0.510163	0.763		TTT	-0.46605	0.736842	GTG	0.406691	0.694079		TT
TTAA	-0.660557	0.805921	GCT	0.594309	0.799342		AATAT	-0.454381	0.703947	GAC	0.410276	0.671053		ATTTT	-0.450849	0.690789	GGCC	0.402947	0.654605		AATAT	-0.533804	0.753289	CAGG	0.495282	0.740132		TGAA	-0.540907	0.717105	AGG	0.528214	0.746711		AATAT	-0.5821	0.7735	CAGC	0.510148	0.765		ATAAA	-0.462982	0.697368	CCTGG	0.401813	0.690789		AAAA
TAAAT	-0.658373	0.8125	GCTG	0.59307	0.799342		AA	-0.452499	0.717105	CACC	0.409618	0.677632		TAAA	-0.447626	0.700658	TGGC	0.401096	0.654605		TTTTA	-0.531112	0.733553	GGGC	0.493793	0.707237		ATATT	-0.53709	0.746711	GGGA	0.526805	0.736842		TATTT	-0.581758	0.7765	GAGG	0.509333	0.7625		AAATT	-0.462549	0.6875	TGGC	0.400303	0.684211		AATA
TAAAA	-0.656923	0.858553	CCCAG	0.591236	0.789474		TTTAA	-0.452465	0.707237	GCT	0.40642	0.677632		TTATT	-0.444655	0.697368	CAGC	0.399319	0.726974		ATAAT	-0.530478	0.736842	CCCC	0.493364	0.707237		AAATA	-0.533272	0.726974	CAGG	0.526782	0.733553		ATATT	-0.574199	0.775	GGGA	0.508009	0.745		AA	-0.461334	0.730263	AGGG	0.400039	0.680921		ATAAA
AAAA	-0.656407	0.815789	GCA	0.590476	0.786184		TTAAA	-0.443115	0.700658	CCTC	0.406075	0.694079		TAAAT	-0.437641	0.697368	CCAC	0.397672	0.680921		AATTT	-0.527965	0.736842	GCTG	0.492519	0.743421		TATTT	-0.528299	0.723684	GGAC	0.524547	0.746711		TTTTA	-0.571587	0.772	AGGG	0.507623	0.7695		ATATA	-0.457408	0.726974	CTC	0.397988	0.703947		ATAT
AATTT	-0.655506	0.776316	CCCA	0.589355	0.769737		TATG	-0.440715	0.684211	CTC	0.405863	0.703947		TATAA	-0.437025	0.723684	GGGG	0.389312	0.667763		TATTT	-0.522445	0.756579	GAGG	0.492047	0.733553		TTAA	-0.527265	0.736842	GCCT	0.523952	0.723684		AAATT	-0.563655	0.7665	CCAG	0.507276	0.7715		TATAA	-0.456473	0.694079	GGG	0.396793	0.710526		A
TAG	-0.648378	0.805921	CCCT	0.586463	0.776316		TTATA	-0.440506	0.680921	GGA	0.405063	0.690789		AA	-0.436023	0.726974	GCCC	0.381609	0.644737		TTTT	-0.521727	0.736842	GCAC	0.49173	0.736842		ATAG	-0.527019	0.759868	CCCT	0.523369	0.726974		AATAA	-0.56048	0.7645	AGGC	0.501681	0.734		TATTT	-0.456415	0.740132	CCCT	0.396554	0.690789		AAATT
TTTTA	-0.640048	0.815789	GAGG	0.5837	0.782895		AAATA	-0.439219	0.680921	GGC	0.404184	0.671053		ATAG	-0.435895	0.680921	CCCC	0.374946	0.661184		AAATA	-0.520783	0.743421	GCTC	0.48962	0.717105		GATA	-0.522399	0.723684	GCTC	0.523098	0.759868		TAAAA	-0.560117	0.7665	TGGC	0.495518	0.744		AAA	-0.447508	0.730263	CAC	0.395822	0.684211		T
TAC	-0.638023	0.796053	CTC	0.583176	0.786184		TTTT	-0.437929	0.700658	TGC	0.397018	0.700658		ATTAA	-0.43508	0.674342	ACG	0.356228	0.661184		TAATT	-0.514313	0.743421	GGA	0.487223	0.720395		AAAAT	-0.522338	0.730263	GGGG	0.522709	0.730263		ATAAT	-0.559189	0.771	CCCA	0.494789	0.758		TTAT	-0.445053	0.726974	CATGG	0.39505	0.697368		TTTT
ATAAA	-0.631139	0.815789	CTCC	0.5815	0.769737		AATTT	-0.43459	0.667763	ACC	0.393198	0.671053		AAAAT	-0.43384	0.720395	CGT	0.354528	0.644737		ATTTT	-0.513465	0.736842	TGC	0.483537	0.717105		TTTTA	-0.521507	0.723684	GCT	0.521166	0.756579		TTATT	-0.555636	0.7565	GAGC	0.489934	0.7455		AATAA	-0.443993	0.674342	GGT	0.393638	0.700658		AAAAT
GTA	-0.627026	0.819079	GGCC	0.577659	0.769737		TAAAA	-0.432374	0.697368	CCCCA	0.392442	0.677632		TATTT	-0.43272	0.717105					AATTA	-0.513354	0.736842	ACC	0.483479	0.733553		TAAA	-0.520076	0.733553	CCCA	0.519309	0.733553		ATAAA	-0.548187	0.755	CTC	0.488096	0.755		ACTAT	-0.442648	0.694079	GGGT	0.392457	0.697368		TAAAT
GTAA	-0.626487	0.796053	CTGG	0.574878	0.776316		TACT	-0.428154	0.710526	GGT	0.391565	0.651316		TATAT	-0.430336	0.684211					ATATA	-0.512499	0.753289	CCCAG	0.482816	0.75		TAC	-0.518984	0.759868	CCTC	0.518882	0.730263		TTTAA	-0.547176	0.7485	CTCC	0.484448	0.7425		TAAAA	-0.441366	0.720395	CCCA	0.391698	0.674342		ATATT
TTTT	-0.624296	0.809211	GAC	0.571032	0.776316		TATTT	-0.426751	0.661184	CAGC	0.391385	0.638158		TT	-0.430006	0.703947					ATAC	-0.511532	0.736842	AGCCC	0.482513	0.723684		ATGT	-0.517409	0.736842	CCA	0.518472	0.720395		TAATA	-0.545639	0.751	GCCA	0.472256	0.7275		TTTT	-0.427637	0.707237	AGGC	0.3907	0.657895		AATTA
TATAA	-0.623731	0.802632	GTG	0.559539	0.796053		ATATT	-0.426724	0.694079	CCCT	0.390014	0.677632		AAATA	-0.426789	0.720395					CATA	-0.510342	0.726974	CCCAC	0.48199	0.733553		TATAT	-0.516475	0.746711	CAGC	0.51801	0.713816		TAAAT	-0.541877	0.757	TG	0.465593	0.7215		TAAAT	-0.425785	0.710526	CAGG	0.389483	0.631579		TATAA
ATATT	-0.622794	0.799342	GGGC	0.535891	0.743421		ATTTA	-0.425418	0.680921	CTGGG	0.384694	0.684211		TAATA	-0.425773	0.710526					ATTAA	-0.509453	0.726974	GGAG	0.481986	0.733553		AATTT	-0.516366	0.717105	CAC	0.51749	0.730263		ATTTA	-0.541773	0.76	GCTC	0.449595	0.7365		ATTTT	-0.425228	0.694079	TCC	0.385833	0.674342		TAATT
ATTAT	-0.616796	0.805921					ATAC	-0.42431	0.680921	GGGAG	0.380201	0.661184		TAG	-0.425764	0.694079					ATATT	-0.506175	0.726974	CCAC	0.48144	0.723684		TTTT	-0.513741	0.746711	GGA	0.51709	0.736842		TATAA	-0.541493	0.757					TAATA	-0.423912	0.677632	CA	0.382562	0.710526		AATAT
AATTA	-0.616714	0.776316					AAAAT	-0.424294	0.674342	CAC	0.37758	0.664474		TTTTA	-0.425666	0.694079					TATAA	-0.498311	0.697368	CAGCC	0.480374	0.726974		TCAA	-0.513601	0.740132	CCAC	0.51408	0.713816		TTTAT	-0.541187	0.756					AAAA	-0.422209	0.723684	CACC	0.379525	0.644737		AAATA
TATTT	-0.615933	0.796053					AAA	-0.423179	0.677632					AAATT	-0.422204	0.6875					ATTAT	-0.497317	0.746711	AGGG	0.479419	0.723684		TAG	-0.511693	0.759868	GGGGC	0.513671	0.743421		TTATA	-0.539432	0.7525					TTTTA	-0.422102	0.697368	GGA	0.375758	0.667763		TAAAA
TAATA	-0.611675	0.766447					TATAA	-0.420582	0.667763					AATG	-0.421068	0.680921					TTATT	-0.495258	0.740132	GCA	0.476985	0.697368		TTATA	-0.51038	0.730263	GAGG	0.513286	0.740132		ATTAT	-0.537715	0.7515					TATAT	-0.413298	0.6875	CTCC	0.370911	0.654605		TTATA
ATAG	-0.608518	0.782895					TATAT	-0.413496	0.680921					ATGT	-0.417085	0.680921					TAAAT	-0.494716	0.703947	GTCC	0.475111	0.680921		ATG	-0.507428	0.75	GCAG	0.51269	0.759868		TTTT	-0.536775	0.7555					TATTA	-0.404616	0.690789					TAAT
GAAA	-0.605416	0.796053					TAATA	-0.407675	0.677632					CAT	-0.415545	0.677632					ATTTA	-0.493836	0.743421	CTGG	0.473221	0.720395		CATA	-0.506099	0.740132	GGGAG	0.512143	0.746711		AAAA	-0.53652	0.7525					ATTAA	-0.403201	0.6875					ATTAA
TTATA	-0.604011	0.786184					TATTA	-0.406622	0.664474					ATATA	-0.41277	0.671053					TAC	-0.493743	0.736842	GAG	0.47298	0.710526		AATAA	-0.505003	0.736842	TGGG	0.508604	0.746711		TTAAA	-0.534562	0.749					TTATT	-0.40162	0.700658					ATATA
AATAA	-0.597207	0.756579					ATAAA	-0.406382	0.667763					TAC	-0.411003	0.694079					AATAA	-0.493337	0.710526	GTGG	0.470158	0.717105		ATGTT	-0.498798	0.730263	CCCAC	0.508261	0.726974		TAC	-0.530854	0.741					TACT	-0.401574	0.674342					TTAAA
ATAC	-0.595261	0.766447					CTA	-0.406376	0.700658					ATATC	-0.409988	0.680921					TTATA	-0.485544	0.736842	TGG	0.46763	0.710526		TATTA	-0.498527	0.756579	CCGG	0.507918	0.723684		TAATT	-0.530248	0.747					TTTAT	-0.400971	0.680921					TATTA
TTAAA	-0.594866	0.789474					CTTA	-0.404489	0.631579					TATC	-0.40948	0.661184					TAATA	-0.484741	0.707237	GCCCA	0.460234	0.720395					CCCTG	0.505721	0.720395		TATTA	-0.529692	0.7435					TTATA	-0.400838	0.697368					AATAA
TTTAT	-0.5927	0.792763					GTA	-0.404232	0.680921					TAAAA	-0.409234	0.671053					TTTAT	-0.483329	0.710526								GGGCT	0.503999	0.746711		TATAT	-0.522756	0.749					AATTA	-0.400769	0.671053					TTAAT
AATG	-0.591802	0.779605					ATTAA	-0.402645	0.664474					AAATG	-0.408445	0.664474					TATAT	-0.478432	0.707237								GTGG	0.502695	0.736842		ATATA	-0.522606	0.7565					TAC	-0.400169	0.684211					AAAAA
ATAAT	-0.590202	0.769737					AATTA	-0.402314	0.664474					AAA	-0.404161	0.713816					TTAAA	-0.476361	0.710526								TCG	0.50173	0.707237		AATTA	-0.516364	0.748					TTAC	-0.399169	0.634868					TATAT
TTTAA	-0.589075	0.782895					TAG	-0.401776	0.703947					AATTA	-0.404041	0.664474															CCGT	0.500179	0.753289		GTA	-0.514118	0.7385					TTTAA	-0.397163	0.674342					ATGTA
TTATT	-0.588526	0.769737					TTAAT	-0.39612	0.671053					TTTAA	-0.403905	0.657895															AGGC	0.498886	0.726974		TTAAT	-0.504542	0.7295					ATAAT	-0.391469	0.638158					TTTTT
TATTA	-0.587778	0.822368					ATAAT	-0.396095	0.638158					CATA	-0.403344	0.680921																										TTAAA	-0.384379	0.661184
ATTTA	-0.586445	0.773026					AATAA	-0.395765	0.638158					GATA	-0.40241	0.694079																										AGTT	-0.37627	0.638158
TTAC	-0.586146	0.799342					TTAC	-0.391936	0.677632					ATATG	-0.400578	0.677632
AAATG	-0.585546	0.766447					TAATT	-0.390205	0.644737					GTA	-0.398287	0.684211
ATTAA	-0.585225	0.776316					ATATA	-0.389505	0.680921					TACA	-0.393096	0.661184
CAAA	-0.584544	0.796053					TGTA	-0.387856	0.697368					CATT	-0.392803	0.671053
CTA	-0.584063	0.789474					TAGT	-0.378592	0.6875					AATGA	-0.388175	0.680921
TTAG	-0.581926	0.802632
CAAAT	-0.581583	0.759868
TAGT	-0.574398	0.786184
CTTA	-0.570915	0.773026
TACA	-0.567177	0.763158
[truncated: 17 more columns]
