# Supplementary material for: Evidence for sequence biases associated with patterns of histone methylation
Source: BMC Genomics. 2012 Aug 2;13:367. doi: 10.1186/1471-2164-13-367 (PMC3532361; doi:10.1186/1471-2164-13-367)
Supplement: Additional file 7 — Table S6. SVM classification on ENCODE cell lines for H3K9me3, H3K27me3, H3K4me2. [file 1471-2164-13-367-S7.xlsx]

## Sheet: Sheet1
Table S6. SVM classification on ENCODE cell lines for H3K9me3, H3K27me3, H3K4me2
Methods:
A set of enriched and depleted TSS regions (up to 500 each) were randomly selected from each data set to form a working set. Feature vector contains short k-mers (k=1,2,3,4,5).
10-fold cross validation rates were obtained from linear SVM models on a set with up to 500 training examples randomly selected (training set).
Predictions were made by training models on the entire training set of one cell line, and training sets from other cell lines serve as testing sets.

## Sheet: H3K9me3
Cell		Training			Prediction
	Rep	CV	CV_p	CV_n	Gm12878	Hsmm	K562	Osteobl
Gm12878	#1	73.4	74.7368	71.6279		66.6667	68.926	72.8745
	#2	73	70.5329	77.3481		66.3532	71.1157	75
	#3	70.6	69.2073	73.2558		64.9948	72.7842	73.8866
	Average	72.3333	71.4923	74.0773		66.0049	70.942	73.9204
	Std	1.51438	2.88691	2.94725		0.888705	1.93496	1.06315
Hsmm	#1	70.8	71.5447	70.0787	60.8369		61.731	56.3765
	#2	72	70.9163	73.0924	62.0172		64.1293	60.2227
	#3	69.6	70.339	68.9394	61.9099		62.2523	57.1862
	Average	70.8	70.9333	70.7035	61.588		62.7042	57.9285
	Std	1.2	0.60303	2.14584	0.65268		1.2614	2.02769
K562	#1	68.2	65.1613	73.1579	67.382	63.1139		67.004
	#2	69.4	68.2243	71.5084	65.8798	62.9049		63.2591
	#3	70.2	67.3591	76.0736	67.7039	61.9645		64.5749
	Average	69.2667	66.9149	73.58	66.9886	62.6611		64.946
	Std	1.00664	1.57907	2.31168	0.973616	0.612257		1.89983
Osteobl	#1	74.8	74.1573	75.5365	74.2489	64.3678	68.926
	#2	73.8	71.6846	76.4706	73.6052	61.86	67.7789
	#3	71.4	69.8675	73.7374	70.3863	59.8746	68.7174
	Average	73.3333	71.9031	75.2482	72.7468	62.0341	68.4741
	Std	1.74738	2.15323	1.38923	2.06943	2.25166	0.611028

## Sheet: H3K27me3
Cell		Training			Prediction
	Rep	CV	CV_p	CV_n	Gm12878	H1hesc	Helas3	Hepg2	Hmec	Hsmm	Huvec	K562	Nha	Nhdfad	Nhek	Nhlf
Gm12878	#1	73.4	71.6374	77.2152		67.9671	62.9139	63.5503	76.8083	71.8535	72.113	64.9438	71.4927	74.3668	70.4176	72.0088
	#2	74.2	73.3813	75.2252		71.3552	54.3046	59.7633	74.7417	71.7391	70.7617	63.2584	70.1459	72.6444	68.3295	72.7772
	#3	73.6	71.8654	76.8786		68.3778	56.2914	60.4734	76.5786	74.0275	73.0958	63.9326	72.615	74.9747	68.5615	73.1065
	Average	73.7333	72.2947	76.4397		69.2334	57.8366	61.2623	76.0429	72.54	71.9902	64.0449	71.4179	73.9953	69.1029	72.6308
	Std	0.416333	0.947903	1.06514		1.849	4.50786	2.013	1.13268	1.28945	1.17189	0.848297	1.23625	1.20875	1.14449	0.563297
H1hesc	#1	71.8	73.4848	69.9153	68.4098		51.6556	61.4201	71.4122	67.5057	62.5307	64.8315	65.4321	63.7285	70.5336	70.8013
	#2	72.4	72.8	72	64.7812		46.3576	57.3964	66.3605	63.3867	56.5111	62.3596	61.6162	60.0811	68.0974	67.5082
	#3	72	73.4127	70.5645	66.9157		51.6556	60.7101	69.4604	66.2471	60.9337	64.0449	64.3098	61.8034	69.8376	70.472
	Average	72.0667	73.2325	70.8266	66.7022		49.8896	59.8422	69.0777	65.7132	59.9918	63.7453	63.786	61.871	69.4895	69.5938
	Std	0.305505	0.376287	1.06678	1.82369		3.0588	2.14767	2.5475	2.11077	3.11837	1.26288	1.96113	1.82464	1.25484	1.8137
HelaS3	#1	64.9007	66.3366	62	58.8047	52.3614		56.568	60.3904	59.4966	63.6364	57.5281	65.5443	63.8298	53.8283	59.9341
(small training set)
	Average	64.9007	66.3366	62	58.8047	52.3614		56.568	60.3904	59.4966	63.6364	57.5281	65.5443	63.8298	53.8283	59.9341
	Std
Hepg2	#1	66	66.568	64.8148	70.1174	67.8645	57.6159		70.7233	68.5355	70.0246	63.0337	67.2278	64.4377	69.0255	71.7892
	#2	67.8	67.6471	68.254	62.3266	62.6283	60.9272		63.8347	61.3272	64.742	61.4607	60.3816	57.0415	65.3132	64.4347
	#3	65.2	64.8101	66.6667	65.7417	63.5524	62.2517		67.1642	69.4508	71.7445	61.1236	67.2278	61.1955	63.8051	68.3864
	Average	66.3333	66.3417	66.5785	66.0619	64.6817	60.2649		67.2407	66.4378	68.837	61.8727	64.9457	60.8916	66.0479	68.2034
	Std	1.33167	1.43197	1.7213	3.90526	2.79482	2.3878		3.44494	4.44954	3.64918	1.01951	3.95266	3.70746	2.68664	3.68066
Hmec	#1	75.6	73.6994	79.8701	75.8805	70.2259	57.6159	63.1953		73.6842	71.8673	67.7528	70.9315	73.0496	74.1299	75.8507
	#2	72.4	70.3325	79.8165	73.3191	67.9671	58.9404	63.9053		74.2563	71.3759	66.7416	71.2682	71.9352	74.0139	73.7651
	#3	77.4	77.5316	77.1739	74.92	71.6632	57.6159	64.9704		73.5698	71.4988	67.8652	71.9416	73.0496	74.478	75.4116
	Average	75.1333	73.8545	78.9535	74.7065	69.9521	58.0574	64.0237		73.8368	71.5807	67.4532	71.3804	72.6781	74.2073	75.0091
	Std	2.53246	3.60206	1.54141	1.29397	1.8632	0.7647	0.89345		0.367802	0.255725	0.618821	0.514318	0.643399	0.241529	1.09951
Hsmm	#1	74.2	72.6804	79.4643	69.5838	65.4004	56.9536	63.432	72.9047		72.113	63.1461	72.615	70.0101	67.4014	72.2283
	#2	74.2	71.1443	86.7347	69.1569	63.8604	60.9272	60.9467	72.4455		72.973	60.6742	71.156	68.0851	65.5452	70.8013
	#3	69.2	66.4879	77.1654	69.4771	67.8645	57.6159	61.8935	73.4788		72.2359	61.6854	72.7273	70.7194	67.4014	72.2283
	Average	72.5333	70.1042	81.1215	69.4059	65.7084	58.4989	62.0907	72.943		72.4406	61.8352	72.1661	69.6049	66.7827	71.7526
	Std	2.88675	3.22461	4.99525	0.22217	2.01974	2.12888	1.25433	0.517714		0.46512	1.24274	0.876572	1.3631	1.07168	0.823879
Huvec	#1	74.6	74.8619	73.913	67.6628	64.8871	58.2781	61.4201	69.2308	72.4256		54.4944	73.8496	70.7194	60.7889	70.0329
	#2	76.2	75.1958	79.4872	67.2359	62.3203	65.5629	62.7219	69.8048	71.7391		56.6292	73.7374	68.997	60.6729	68.7157
	#3	74.4	75.266	71.7742	68.5165	61.6016	61.5894	63.787	69.3456	73.341		54.8315	75.3086	71.0233	60.6729	69.3743
	Average	75.0667	75.1079	75.0581	67.8051	62.9363	61.8101	62.643	69.4604	72.5019		55.3184	74.2985	70.2466	60.7116	69.3743
	Std	0.986577	0.215914	3.98197	0.652046	1.72721	3.64741	1.18542	0.303732	0.803671		1.14766	0.87654	1.09277	0.0669726	0.6586
K562	#1	70.2	70.2065	70.1863	66.5955	68.7885	66.2252	61.1834	69.9196	66.9336	59.9509		63.7486	66.0588	71.1137	71.0209
	#2	70.4	71.746	68.1081	68.5165	68.0698	65.5629	63.6686	70.9529	66.9336	60.688		63.7486	66.6667	71.6937	70.2525
	#3	74.6	76.9759	71.2919	67.3426	65.7084	67.5497	61.7751	70.0344	66.0183	61.6708		63.6364	66.5653	70.5336	68.1668
	Average	71.7333	72.9761	69.8621	67.4849	67.5222	66.4459	62.209	70.3023	66.6285	60.7699		63.7112	66.4303	71.1137	69.8134
	Std	2.48462	3.5484	1.61647	0.96837	1.6114	1.01163	1.29818	0.566352	0.528449	0.86287		0.0647787	0.32567	0.58005	1.47685
Nha	#1	72.8	71.4286	75.6098	70.5443	65.6057	64.2384	59.4083	72.6751	74.1419	77.027	58.8764		75.1773	63.2251	72.9967
	#2	73.8	71.3018	79.0123	68.3031	58.1109	65.5629	58.6982	69.2308	69.1076	74.2015	54.9438		71.0233	58.9327	66.5203
	#3	72.8	71.0674	77.0833	70.0107	64.3737	68.8742	62.3669	71.8714	73.4554	75.7985	60.5618		72.847	63.9211	72.5576
	Average	73.1333	71.2659	77.2351	69.6194	62.6968	66.2252	60.1578	71.2591	72.235	75.6757	58.1273		73.0159	62.0263	70.6915
	Std	0.57735	0.183252	1.70632	1.17073	4.01897	2.3878	1.9458	1.80194	2.73004	1.41675	2.88293		2.08214	2.70164	3.61906
Nhdfad	#1	76.8	74.4604	79.7297	71.9317	65.0924	62.2517	59.1716	73.3639	72.8833	71.7445	63.5955	76.5432		66.7053	73.8749
	#2	74.4	72.0149	77.1552	75.1334	67.2485	67.5497	61.5385	75.8898	74.714	73.4644	66.0674	76.7677		69.7216	75.7409
	#3	75.8	73.4082	78.5408	73.8527	66.7351	61.5894	58.6982	76.1194	74.2563	73.5872	64.0449	77.1044		69.6056	74.8628
	Average	75.6667	73.2945	78.4752	73.6393	66.3587	63.7969	59.8028	75.1244	73.9512	72.932	64.5693	76.8051		68.6775	74.8262
	Std	1.20554	1.22671	1.2885	1.61149	1.12626	3.26682	1.52171	1.52892	0.952722	1.03027	1.31674	0.282463		1.70896	0.933538
Nhek	#1	71.6	72.1311	70.7692	67.6628	66.8378	56.2914	62.7219	73.2491	64.8741	60.3194	69.2135	61.8406	64.6403		69.2645
	#2	72.6	73.5562	70.7602	67.0224	67.3511	58.2781	60.7101	71.0677	63.73	60.3194	69.8876	59.9327	63.4245		67.9473
	#3	72.8	75.1634	69.0722	67.9829	68.5832	60.2649	62.3669	73.7084	66.1327	62.0393	69.7753	62.2896	64.7416		68.7157
	Average	72.3333	73.6169	70.2005	67.556	67.5907	58.2781	61.933	72.6751	64.9123	60.8927	69.6255	61.3543	64.2688		68.6425
	Std	0.64291	1.51706	0.977176	0.48907	0.897029	1.98675	1.07381	1.41084	1.2018	0.992985	0.361165	1.25144	0.732937		0.661644
Nhlf	#1	74.6	72.8435	77.5401	72.8922	71.3552	59.6026	62.3669	76.8083	74.4851	70.516	68.2022	73.8496	74.9747	73.3179
	#2	71	68.5801	75.7396	70.9712	71.6632	56.9536	63.432	74.5121	73.5698	68.3047	68.3146	69.9214	71.1246	72.7378
	#3	74.4	73.0263	76.5306	70.8645	72.1766	59.6026	62.2485	76.2342	74.0275	68.9189	68.6517	71.4927	72.4417	74.3619
	Average	73.3333	71.4833	76.6034	71.576	71.7317	58.7196	62.6825	75.8515	74.0275	69.2465	68.3895	71.7546	72.847	73.4725
	Std	2.0232	2.51591	0.902457	1.14114	0.414958	1.5294	0.651809	1.19497	0.45765	1.14148	0.233923	1.97715	1.95679	0.823018

## Sheet: H3K4me2
Cell		Training			Prediction
	Rep	CV	CV_p	CV_n	Gm12878	H1hesc	Helas3	Hepg2	Hmec	Hsmm	Hsmmt	Huvec	K562	Nhdfad	Nhek	Nhlf	Osteobl
Gm12878	#1	78.2	78.3099	77.931		72.1672	69.104	69.0574	74.9455	61.9776	70.7267	66.8934	76.87	72.3124	74.2857	73.8066	67.7584
	#2	81	79.4798	84.4156		72.9373	71.6787	71.8238	77.2331	64.9337	71.7503	67.0068	77.7906	75.2535	77.033	76.1322	70.8291
	#3	78.4	78.4703	78.2313		73.8174	70.5458	71.8238	75.7081	62.7931	73.0809	67.8005	77.7906	75.0507	76.3736	74.6634	68.6796
	Average	79.2	78.7533	80.1926		72.974	70.4428	70.9017	75.9622	63.2348	71.8526	67.2336	77.4837	74.2055	75.8974	74.8674	69.089
	Std	1.56205	0.63423	3.66028		0.825711	1.29043	1.59718	1.16478	1.52675	1.18043	0.494242	0.531509	1.64263	1.43421	1.17614	1.57576
H1hesc	#1	73.4	73.5593	73.1707	79.1009		69.7219	72.8484	76.3617	66.7686	75.8444	68.7075	73.1876	75.1521	73.5165	74.9082	70.8291
	#2	70	69.6319	70.6897	77.2783		67.0443	71.1066	72.549	61.5698	72.4667	66.0998	72.8423	71.501	70.6593	72.2154	65.8137
	#3	72	70.7937	74.0541	77.0352		67.8682	72.0287	73.6383	64.3221	72.262	67.8005	72.1519	72.6166	70.7692	72.4602	66.2231
	Average	71.8	71.3283	72.6382	77.8048		68.2115	71.9946	74.183	64.2202	73.5244	67.5359	72.7273	73.0899	71.6483	73.1946	67.622
	Std	1.7088	2.01754	1.74427	1.12902		1.37141	0.871402	1.96385	2.6009	2.01181	1.32383	0.527345	1.871	1.61881	1.48906	2.78499
Helas3	#1	72.4	67.0807	82.0225	77.8858	71.3971		68.0328	75.9259	71.8654	73.4903	73.8095	74.7986	75.6592	75.4945	79.3146	76.1515
	#2	72.2	68.2848	78.534	75.0911	70.8471		71.0041	72.9847	70.4383	73.2856	74.4898	74.4534	73.8337	74.6154	77.1114	73.1832
	#3	72	72.1805	71.7949	74.7266	69.967		67.3156	73.0937	72.4771	71.7503	72.449	74.5685	75.7606	76.5934	75.5202	75.3327
	Average	72.2	69.182	77.4505	75.9012	70.7371		68.7842	74.0014	71.5936	72.8421	73.5828	74.6068	75.0845	75.5678	77.3154	74.8891
	Std	0.2	2.66565	5.19918	1.72838	0.721372		1.95568	1.66753	1.04622	0.951021	1.03912	0.175764	1.08441	0.991033	1.90541	1.53306
Hepg2	#1	72	70.3422	73.8397	77.0352	70.077	67.6622		72.8758	67.3802	74.2068	67.0068	70.3107	72.0081	71.3187	72.9498	66.7349
	#2	71.8	68.661	79.1946	77.2783	72.0572	67.3532		72.3312	61.8756	71.5455	66.5533	72.9574	71.501	69.3407	72.3378	66.1208
	#3	71.8	68.3849	76.555	75.8202	70.187	66.6323		71.024	61.366	72.5691	61.3379	72.0368	70.8925	69.011	68.2987	63.5619
	Average	71.8667	69.1294	76.5298	76.7112	70.7737	67.2159		72.077	63.5406	72.7738	64.966	71.7683	71.4672	69.8901	71.1954	65.4725
	Std	0.11547	1.05938	2.67754	0.781172	1.11287	0.5285		0.951711	3.33494	1.34241	3.1502	1.34362	0.558568	1.24811	2.52724	1.68291
Hmec	#1	76	76.3514	75.4902	80.3159	73.5974	71.0608	73.668		69.2151	75.435	71.2018	75.8343	75.6592	76.7033	77.601	72.6714
	#2	73.2	73.2824	73.1092	78.3718	73.0473	71.5757	66.7008		68.0938	73.4903	68.1406	72.7273	77.8905	76.4835	73.4394	74.9232
	#3	72.4	73.9274	70.0508	81.531	77.7778	75.0772	72.0287		72.2732	76.4585	71.6553	77.1001	79.6146	78.9011	78.825	75.6397
	Average	73.8667	74.5204	72.8834	80.0729	74.8075	72.5712	70.7992		69.8607	75.1279	70.3326	75.2206	77.7214	77.3626	76.6218	74.4114
	Std	1.89033	1.61816	2.72672	1.59356	2.58702	2.18545	3.6427		2.1632	1.50774	1.91179	2.25008	1.98311	1.33688	2.82317	1.54891
Hsmm	#1	72	71.374	72.6891	70.4739	70.407	73.5324	66.1885	74.0741		77.0727	78.3447	70.771	77.6876	74.3956	79.3146	77.3797
	#2	69.4	66.5441	72.807	70.4739	71.1771	72.1936	67.8279	73.3115		76.0491	77.8912	68.6997	75.1521	71.8681	76.0098	75.7421
	#3	73.2	70.3704	77.3399	63.6695	66.5567	70.1339	64.2418	68.6275		70.2149	76.644	62.0253	69.3712	67.5824	74.4186	74.8209
	Average	71.5333	69.4295	74.2787	68.2058	69.3803	71.9533	66.0861	72.0044		74.4456	77.6266	67.1653	74.0703	71.282	76.581	75.9809
	Std	1.94251	2.54872	2.65176	3.92852	2.47541	1.71195	1.79524	2.94921		3.69944	0.880677	4.57029	4.26243	3.4442	2.49748	1.29601
Hsmmt	#1	70	69.0647	71.1712	75.8202	71.8372	69.516	70.9016	74.9455	68.3996		71.2018	72.4971	74.7465	70.989	74.7858	71.5455
	#2	75.2	73.1518	77.3663	78.4933	74.3674	72.3996	72.7459	78.3224	71.9674		72.6757	76.5247	77.4848	75.6044	77.9682	74.002
	#3	74.2	73.384	75.1055	78.3718	73.1573	70.1339	72.7459	76.6885	69.6228		70.1814	75.8343	76.4706	72.7473	75.2754	72.3644
	Average	73.1333	71.8668	74.5477	77.5618	73.1206	70.6832	72.1311	76.6521	69.9966		71.353	74.952	76.234	73.1136	76.0098	72.6373
	Std	2.75923	2.42949	3.135	1.50946	1.2655	1.51824	1.06481	1.68874	1.81303		1.254	2.15388	1.3844	2.3294	1.7136	1.25078
Huvec	#1	70	68.8073	72.2543	64.6416	65.3465	69.001	63.832	67.4292	74.21	70.4197		63.5213	69.2698	68.2418	74.9082	75.1279
	#2	74.4	72.6994	77.5862	60.0243	61.8262	64.8816	59.7336	65.6863	72.6809	65.8137		58.1128	66.43	64.9451	72.2154	71.1361
	#3	74.6	75.625	72.7778	65.1276	65.8966	70.0309	63.9344	67.2113	74.21	70.4197		62.8308	70.7911	69.4505	74.9082	74.2068
	Average	73	72.3772	74.2061	63.2645	64.3564	67.9712	62.5	66.7756	73.7003	68.8844		61.4883	68.8303	67.5458	74.0106	73.4903
	Std	2.6	3.42025	2.93893	2.8166	2.20844	2.72475	2.39632	0.949632	0.882826	2.65928		2.94359	2.21352	2.33195	1.55469	2.09014
K562	#1	73.8	73.7864	73.822	76.6707	66.4466	66.3234	66.0861	69.39	58.6137	67.042	60.0907		69.0669	70.7692	67.4419	63.7666
	#2	72.4	74.3827	68.75	79.1009	68.2068	69.31	66.5984	72.658	60.6524	68.5773	63.0385		71.8053	74.9451	71.2362	65.9161
	#3	71.8	73.7342	68.4783	78.0073	67.9868	69.31	66.1885	71.1329	60.9582	68.9867	61.9048		71.7039	72.967	70.6242	65.609
	Average	72.6667	73.9678	70.3501	77.9263	67.5467	68.3145	66.291	71.0603	60.0748	68.202	61.678		70.8587	72.8938	69.7674	65.0972
	Std	1.02632	0.360289	3.00982	1.21712	0.959072	1.72431	0.271095	1.63521	1.27453	1.02523	1.48693		1.55257	2.08891	2.03708	1.16255
Nhdfad	#1	75.4	72.7273	78.972	77.8858	75.0275	73.4295	70.6967	77.1242	71.6616	75.9468	73.0159	75.4891		75.8242	77.7234	74.9232
	#2	73.6	70.5882	78.3505	81.6525	74.0374	73.6354	71.209	79.1939	70.5403	76.2538	72.1088	77.1001		77.1429	77.601	74.8209
	#3	74.8	71.831	78.7037	81.4095	73.7074	73.0175	71.8238	78.2135	69.6228	76.868	70.9751	77.7906		75.6044	77.9682	74.3091
	Average	74.6	71.7155	78.6754	80.3159	74.2574	73.3608	71.2432	78.1772	70.6082	76.3562	72.0333	76.7933		76.1905	77.7642	74.6844
	Std	0.916515	1.07422	0.311715	2.10806	0.687006	0.314627	0.564326	1.03533	1.0211	0.469059	1.02249	1.18103		0.832092	0.186969	0.32902
Nhek	#1	73.2	70.9265	77.0053	80.3159	73.0473	75.5922	71.1066	77.5599	73.2926	75.6397	74.9433	76.5247	78.1947		79.3146	76.868
	#2	74	72.2741	77.095	80.9235	74.6975	74.5623	71.3115	79.085	68.6035	75.1279	70.2948	76.1795	77.2819		78.3354	74.8209
	#3	73.4	70.9497	79.5775	82.3815	74.2574	75.3862	72.7459	79.085	69.7248	74.4115	72.7891	77.5604	77.4848		81.0282	75.0256
	Average	73.5333	71.3834	77.8926	81.207	74.0007	75.1802	71.7213	78.5766	70.5403	75.0597	72.6757	76.7549	77.6538		79.5594	75.5715
	Std	0.416333	0.771427	1.45986	1.06157	0.854516	0.544968	0.893196	0.880517	2.44861	0.616934	2.32632	0.718647	0.479293		1.36299	1.12746
Nhlf	#1	75	73.7892	77.8523	76.1847	71.7272	71.9876	68.9549	74.8366	71.9674	72.4667	73.6961	72.6122	73.8337	75.1648		74.3091
	#2	76.2	77.7439	73.2558	77.1567	73.8174	73.8414	69.4672	76.7974	74.5158	75.5374	74.6032	73.5328	77.1805	76.9231		76.1515
	#3	76.6	76.2048	77.381	77.3998	72.7173	73.4295	70.2869	75.1634	73.1906	74.9232	75.6236	74.1082	76.0649	76.8132		75.0256
	Average	75.9333	75.9126	76.163	76.9137	72.754	73.0862	69.5697	75.5991	73.2246	74.3091	74.641	73.4177	75.693	76.3004		75.1621
	Std	0.832666	1.99347	2.52874	0.642955	1.04558	0.973423	0.671886	1.05052	1.27454	1.62485	0.964305	0.754609	1.70411	0.984964		0.92875
Osteobl	#1	73	70.5036	76.1261	69.2588	70.7371	73.6354	66.5984	73.4205	76.3507	72.9785	77.6644	67.4338	76.1663	74.0659	76.7442
	#2	76	75.7576	76.2712	73.39	69.3069	75.7981	67.418	74.2919	76.8603	74.4115	77.7778	70.771	76.7748	77.5824	80.2938
	#3	76	74.6377	77.6786	74.9696	71.6172	76.828	68.9549	76.5795	74.21	72.9785	76.1905	71.3464	76.7748	74.9451	76.6218
	Average	75	73.633	76.692	72.5395	70.5537	75.4205	67.6571	74.764	75.807	73.4562	77.2109	69.8504	76.572	75.5311	77.8866
	Std	1.73205	2.76735	0.857524	2.94888	1.16601	1.62945	1.19631	1.63155	1.40632	0.827343	0.885509	2.11252	0.351318	1.83003	2.08559
